# Supplementary material for: Inoculum Size and False-Positive Detection of NDM- and OXA-48-Type Carbapenemases Using Two Multiplex Lateral Flow Assays
Source: Diagnostics (Basel). 2024 Jun 17;14(12):1274. doi: 10.3390/diagnostics14121274 (PMC11202607; doi:10.3390/diagnostics14121274)
Supplement: Supplementary file 1 [file diagnostics-14-01274-s001.zip]

Archive with 1 entries (1 files):
- diagnostics-3033789-supplementary.xlsx
