# Supplementary material for: Inoculum Size and False-Positive Detection of NDM- and OXA-48-Type Carbapenemases Using Two Multiplex Lateral Flow Assays
Source: Diagnostics (Basel). 2024 Jun 17;14(12):1274. doi: 10.3390/diagnostics14121274 (PMC11202607; doi:10.3390/diagnostics14121274)
Supplement: Supplementary file 1 [file diagnostics-14-01274-s001.zip › diagnostics-3033789-supplementary.xlsx]

## Sheet: Table S1
	Table S1. Identification of Serratia species by Average Nucleotide Identity (FastANI) percentages. Serratia isolates in this study were compared against 27 reference Serratia species. Highest identitiy in pairwise comparison is marked in green.
Sequence tag	Species name	Strain name	genome	GCA_000422085.1	GCA_000513215.1	GCA_000821185.2	GCA_000828775.1	GCA_001006005.1	GCA_001642805.2	GCA_001976145.1	GCA_004011885.1	GCA_004684145.1	GCA_006974205.1	GCA_008830365.1	GCA_013375155.1	GCA_900101535.1	GCA_900187015.1	GCA_900456935.1	GCA_900457075.1	GCA_900478125.1	GCA_900635445.1	GCA_901472405.1	GCA_901472495.1	GCA_008011855.1	GCA_021462285.1	GCA_003591175.1	GCA_027474885.1	GCA_008364245.1	GCA_009817885.1	GCA_023282985.1	SM01	SM04	SM09	SM21	SM24	SM29	SM35	SM43	SM59	SM66
M01	Serratia liquefaciens	ATCC 27592	GCA_000422085.1	1	0.836078	0.822689	0.83765	0.812673	0.836407	0.814282	0.750879	0.836746	0.837075	0.879221	0.837168	0.83634	0.850455	0.862391	0.879433	0.866965	0.815038	0.814465	0.759228	0.8349	0.849427	0.866841	0.881106	0.837247	0.813518	0.813006	0.837672	0.838134	0.836825	0.837239	0.837939	0.837962	0.838051	0.837664	0.838141	0.836
M02	Serratia bockelmannii	Db11	GCA_000513215.1	0.836824	1	0.830404	0.9529	0.813029	0.94027	0.814629	0.750147	0.958089	0.959088	0.833709	0.95208	0.954435	0.876172	0.818699	0.835902	0.844172	0.821355	0.831108	0.75442	0.98793	0.873321	0.842761	0.835685	0.951	0.829726	0.811364	0.952445	0.952662	0.986904	0.951997	0.951249	0.953054	0.951751	0.952713	0.952613	0.990739
M03	Serratia symbiotica	CWBI-2.3	GCA_000821185.2	0.821506	0.828273	1	0.82936	0.800413	0.827428	0.799951	0.746888	0.826414	0.827413	0.818411	0.82568	0.827985	0.846222	0.814218	0.819266	0.826391	0.803247	0.802803	0.756715	0.827189	0.846768	0.825026	0.81921	0.825488	0.8013	0.799604	0.827913	0.82954	0.82863	0.825735	0.82779	0.82814	0.828438	0.829796	0.830315	0.827384
M04	Serratia clade 1	SM39	GCA_000828775.1	0.838086	0.953221	0.829627	1	0.813042	0.941595	0.815265	0.75033	0.95377	0.953736	0.834695	0.94477	0.952666	0.881769	0.820212	0.837642	0.845995	0.823796	0.833188	0.754488	0.952776	0.876183	0.845419	0.836809	0.962018	0.830727	0.81209	0.962596	0.988464	0.952508	0.944836	0.960619	0.987404	0.961777	0.952008	0.989079	0.953224
M05	Serratia fonticola	DSM 4576	GCA_001006005.1	0.813566	0.813501	0.802316	0.81386	1	0.812082	0.825455	0.756246	0.813226	0.813928	0.812004	0.81264	0.812374	0.818211	0.804627	0.812826	0.816156	0.806738	0.803681	0.759872	0.812245	0.817649	0.814499	0.813767	0.811712	0.802986	0.939279	0.812555	0.813925	0.814167	0.813317	0.813768	0.813493	0.812968	0.813225	0.813965	0.812434
M06	Serratia surfactantfaciens	YD25	GCA_001642805.2	0.837088	0.940203	0.830097	0.941601	0.812195	1	0.814545	0.750213	0.941761	0.941555	0.833833	0.938216	0.943958	0.878019	0.818368	0.835964	0.843546	0.822178	0.831167	0.753995	0.93973	0.873611	0.842667	0.835967	0.94334	0.828235	0.810974	0.943085	0.94216	0.940474	0.938753	0.942892	0.941804	0.94255	0.946146	0.942057	0.940307
M07	Serratia oryzae	J11-6	GCA_001976145.1	0.81592	0.814558	0.801272	0.816149	0.825559	0.813446	1	0.756501	0.814639	0.815162	0.813904	0.813064	0.81437	0.818175	0.80617	0.813874	0.818148	0.808015	0.805661	0.760721	0.813875	0.818791	0.815172	0.815312	0.814276	0.804876	0.827425	0.814277	0.815524	0.814948	0.813751	0.81589	0.814955	0.814708	0.815081	0.815226	0.813383
M08	Serratia microhaemolytica	ZS-11	GCA_004011885.1	0.753063	0.751787	0.748534	0.751668	0.756199	0.74969	0.754663	1	0.74973	0.752457	0.75011	0.750216	0.749437	0.749266	0.751686	0.753739	0.75245	0.752108	0.750083	0.74157	0.748828	0.753085	0.749416	0.752553	0.74886	0.749025	0.754021	0.749706	0.751805	0.752234	0.751531	0.749421	0.752892	0.750852	0.749954	0.753051	0.750025
M09	Serratia marcescens subsp. sakuensis	DSM 17174	GCA_004684145.1	0.838746	0.958756	0.829594	0.954804	0.814242	0.943074	0.816171	0.751002	1	0.986862	0.835085	0.952825	0.969515	0.881011	0.819655	0.837437	0.845833	0.8238	0.832257	0.753941	0.958807	0.876001	0.845237	0.836978	0.952401	0.830746	0.812489	0.95269	0.955704	0.958529	0.953367	0.951327	0.955226	0.952854	0.966936	0.955571	0.959153
M10	Serratia marcescens subsp. marcescens	ATCC 13880	GCA_006974205.1	0.837153	0.958968	0.82856	0.95363	0.813346	0.941476	0.814591	0.751165	0.986832	1	0.833767	0.950968	0.968388	0.879582	0.819135	0.836539	0.844421	0.822409	0.83159	0.753518	0.958462	0.874226	0.844428	0.835934	0.950935	0.829535	0.811702	0.95185	0.954159	0.95849	0.951586	0.950397	0.954195	0.951748	0.965912	0.954413	0.958791
M11	Serratia proteamaculans subsp. proteamaculans	CCUG 14510	GCA_008830365.1	0.879675	0.834004	0.820352	0.835491	0.811731	0.83381	0.813458	0.751319	0.834879	0.834499	1	0.835163	0.834447	0.848135	0.875568	0.917613	0.868999	0.812915	0.811236	0.757613	0.833505	0.847703	0.869179	0.970416	0.834921	0.809765	0.811799	0.835122	0.835443	0.83492	0.834832	0.835949	0.835577	0.835544	0.834955	0.83583	0.833972
M12	Serratia ureilytica	CCUG:50595	GCA_013375155.1	0.837277	0.952551	0.827525	0.94521	0.810597	0.938716	0.813744	0.751069	0.952391	0.951573	0.834364	1	0.951523	0.877625	0.818703	0.836159	0.843442	0.822673	0.831213	0.752564	0.952441	0.872117	0.843099	0.834754	0.944298	0.828008	0.81156	0.945205	0.94513	0.951435	0.989338	0.944949	0.94529	0.944019	0.95117	0.945041	0.952305
M13	Serratia nematodiphila	CGMCC 1.6853	GCA_900101535.1	0.836933	0.954876	0.830807	0.952823	0.811683	0.944583	0.814245	0.750229	0.968696	0.968357	0.834501	0.951633	1	0.878258	0.818768	0.836368	0.844005	0.821729	0.831069	0.752611	0.953538	0.873584	0.844175	0.836342	0.949774	0.829087	0.811553	0.949839	0.953314	0.953678	0.952056	0.948887	0.953099	0.94969	0.980569	0.952936	0.953831
M14	Serratia ficaria	NCTC 12148	GCA_900187015.1	0.851145	0.875394	0.847738	0.881506	0.81677	0.877104	0.818333	0.749435	0.879164	0.879466	0.848477	0.877315	0.877504	1	0.830744	0.850298	0.85965	0.827669	0.835011	0.754611	0.875153	0.915094	0.858703	0.850237	0.878147	0.830721	0.817856	0.879256	0.880751	0.876081	0.87698	0.880121	0.881003	0.878758	0.879098	0.880615	0.876224
M15	Serratia grimesii	NCTC 11543	GCA_900456935.1	0.862759	0.818204	0.815788	0.819743	0.80403	0.817682	0.805511	0.750676	0.818607	0.818882	0.874806	0.818769	0.817812	0.830469	1	0.876162	0.851467	0.802904	0.79811	0.758505	0.816812	0.830535	0.851257	0.876012	0.818368	0.797968	0.80464	0.818604	0.820552	0.818127	0.818746	0.819327	0.81954	0.81941	0.818827	0.82052	0.817572
M16	Serratia quinivorans	NCTC 11544	GCA_900457075.1	0.880227	0.836332	0.822437	0.838109	0.812689	0.835942	0.812734	0.750736	0.835955	0.83723	0.917673	0.836328	0.83621	0.850674	0.876995	1	0.869525	0.815258	0.813213	0.758895	0.834397	0.850194	0.868371	0.914146	0.836336	0.814511	0.812796	0.837153	0.837004	0.837108	0.836799	0.838414	0.837299	0.837615	0.83687	0.836722	0.835802
M17	Serratia plymuthica	NCTC 12961	GCA_900478125.1	0.867395	0.844134	0.826938	0.84551	0.814722	0.842198	0.817166	0.750028	0.843546	0.843903	0.868565	0.84332	0.843235	0.859353	0.851608	0.868553	1	0.819575	0.818932	0.758455	0.843135	0.857379	0.93987	0.869581	0.84396	0.81812	0.816112	0.844332	0.845138	0.844681	0.842784	0.845395	0.845182	0.844444	0.845064	0.844654	0.843469
M18	Serratia odorifera	NCTC 11214	GCA_900635445.1	0.81432	0.820139	0.803527	0.823112	0.804857	0.821297	0.806406	0.750022	0.821863	0.822329	0.811746	0.821411	0.820613	0.826851	0.802392	0.814364	0.818922	1	0.826033	0.756807	0.820389	0.826209	0.817819	0.813808	0.821168	0.825753	0.803996	0.82186	0.823554	0.821563	0.821122	0.822805	0.82293	0.822926	0.822541	0.823155	0.820981
M19	Serratia rubidaea	NCTC 12971	GCA_901472405.1	0.814282	0.829794	0.803454	0.832471	0.801999	0.830048	0.804913	0.748446	0.830104	0.831616	0.810295	0.829658	0.829553	0.834414	0.798001	0.812172	0.818745	0.826957	1	0.754638	0.829256	0.832007	0.818443	0.811922	0.830496	0.92579	0.801883	0.831214	0.832707	0.83061	0.830198	0.832789	0.832499	0.832413	0.831333	0.832123	0.829917
M20	Yersinia enterocolitica	0	GCA_901472495.1	0.759069	0.75396	0.757289	0.754562	0.758508	0.751727	0.758721	0.739245	0.752312	0.754218	0.756312	0.752578	0.751738	0.753592	0.759032	0.758237	0.75731	0.756551	0.754428	1	0.752192	0.755604	0.755104	0.758899	0.751077	0.754698	0.757236	0.751782	0.751891	0.7543	0.752964	0.75253	0.75318	0.752373	0.753631	0.753049	0.751873
M21	Serratia bockelmannii	S3	GCA_008011855.1	0.835993	0.987706	0.828651	0.953199	0.811571	0.939568	0.815093	0.749978	0.957476	0.958123	0.833606	0.951782	0.952746	0.875315	0.817317	0.834971	0.843703	0.82104	0.830142	0.752297	1	0.871687	0.842759	0.834819	0.95214	0.828674	0.810829	0.952682	0.953067	0.988433	0.952117	0.951271	0.952967	0.952103	0.952315	0.95305	0.988193
M22	Serratia entomophila	A1	GCA_021462285.1	0.849697	0.872928	0.8483	0.875663	0.816893	0.872868	0.819158	0.750693	0.873713	0.873931	0.846902	0.871618	0.872741	0.915707	0.830646	0.84922	0.858033	0.826329	0.833022	0.75631	0.871226	1	0.855291	0.849014	0.87301	0.829637	0.817089	0.874362	0.87569	0.873261	0.872612	0.874724	0.875153	0.874025	0.874059	0.875562	0.873247
M23	Serratia inhibens	S40	GCA_003591175.1	0.867662	0.843422	0.828376	0.845937	0.814449	0.842845	0.816408	0.751312	0.844305	0.845101	0.868841	0.843626	0.84423	0.859408	0.852382	0.868283	0.941068	0.8191	0.819282	0.7584	0.842738	0.856475	1	0.870268	0.843748	0.818133	0.81653	0.844044	0.844761	0.842849	0.843077	0.844645	0.845098	0.844212	0.845051	0.844738	0.842812
M24	Serratia myotis	L7-1	GCA_027474885.1	0.881395	0.835884	0.822832	0.837568	0.813795	0.835897	0.814488	0.75148	0.836273	0.836405	0.970812	0.835813	0.836183	0.850637	0.87681	0.914311	0.870518	0.815214	0.813075	0.759055	0.834994	0.85	0.87011	1	0.836686	0.811815	0.813206	0.836682	0.836905	0.834268	0.834938	0.837022	0.837082	0.836837	0.836172	0.83664	0.835036
M25	Serratia nevei	S15	GCA_008364245.1	0.838188	0.950859	0.827242	0.962129	0.811833	0.94324	0.815174	0.749517	0.951146	0.95116	0.834772	0.944356	0.949751	0.879695	0.818773	0.836683	0.844245	0.822557	0.832435	0.753448	0.952278	0.873812	0.843405	0.836114	1	0.829244	0.811725	0.989376	0.96174	0.953023	0.944425	0.979279	0.962972	0.989631	0.949805	0.961758	0.951066
M26	Serratia rhizosphaerae	KUDC3025	GCA_009817885.1	0.813062	0.82789	0.802797	0.829109	0.800764	0.826571	0.80335	0.747778	0.827632	0.827973	0.809065	0.826536	0.826465	0.829548	0.797401	0.81347	0.817084	0.825364	0.925804	0.755722	0.826634	0.828294	0.81659	0.809745	0.82733	1	0.800177	0.829398	0.82983	0.829286	0.827797	0.829263	0.830283	0.829037	0.829116	0.829784	0.829811
M27	Serratia silvae	Arafor3	GCA_023282985.1	0.813903	0.811022	0.800897	0.812287	0.936269	0.810441	0.825459	0.754567	0.811844	0.812311	0.810834	0.811064	0.811549	0.817282	0.805214	0.812369	0.816075	0.805449	0.802389	0.758428	0.810794	0.816415	0.814871	0.812374	0.810983	0.801741	1	0.811002	0.813301	0.813033	0.811951	0.812548	0.812771	0.811671	0.812262	0.8133	0.811706
M28	Serratia nevei	SM01	SM01	0.837999	0.951978	0.830693	0.96208	0.812057	0.942702	0.815309	0.750249	0.951135	0.951628	0.834771	0.94476	0.949332	0.879397	0.818732	0.836912	0.844465	0.822396	0.83266	0.753789	0.952682	0.874362	0.844044	0.836682	0.989376	0.829398	0.811389	1	0.962285	0.953921	0.944577	0.978207	0.962322	0.988299	0.949551	0.962006	0.95245
M29	Serratia clade 1	SM04	SM04	0.838141	0.952798	0.828874	0.988457	0.81202	0.942173	0.814897	0.749403	0.954028	0.954266	0.834871	0.944564	0.95301	0.880599	0.820893	0.836074	0.845134	0.823191	0.832275	0.752714	0.953067	0.87569	0.844761	0.836905	0.96174	0.82983	0.811855	0.962345	1	0.952597	0.94497	0.96065	0.987368	0.961968	0.951738	0.99954	0.952571
M30	Serratia bockelmannii	SM09	SM09	0.836524	0.987353	0.828751	0.952827	0.812497	0.940292	0.814341	0.750571	0.957564	0.958137	0.8335	0.951089	0.953097	0.875387	0.817883	0.835412	0.843638	0.82111	0.829757	0.752312	0.988433	0.873261	0.842849	0.834268	0.953023	0.829286	0.811781	0.954408	0.953255	1	0.950867	0.952938	0.953548	0.953034	0.951939	0.953534	0.987623
M31	Serratia ureilytica	SM21	SM21	0.837323	0.952518	0.8263	0.945593	0.810349	0.939187	0.813906	0.749169	0.95246	0.951331	0.834113	0.989213	0.951462	0.877459	0.818439	0.836441	0.843068	0.822066	0.830605	0.751947	0.952117	0.872612	0.843077	0.834938	0.944425	0.827797	0.811408	0.945165	0.945292	0.951466	1	0.944931	0.945179	0.944231	0.951158	0.945592	0.952746
M32	Serratia nevei	SM24	SM24	0.837628	0.95066	0.828586	0.959938	0.81312	0.942787	0.815757	0.750433	0.949295	0.949282	0.835306	0.943871	0.947897	0.879766	0.81864	0.836843	0.844651	0.823031	0.832629	0.753624	0.951271	0.874724	0.844645	0.837022	0.979279	0.829263	0.811993	0.978607	0.960754	0.952451	0.944414	1	0.960806	0.978984	0.947942	0.960835	0.950388
M33	Serratia clade 1	SM29	SM29	0.83821	0.952596	0.82916	0.987284	0.811792	0.941386	0.814952	0.750154	0.953814	0.953938	0.835538	0.944463	0.952372	0.880416	0.819674	0.836882	0.84532	0.822773	0.83255	0.753471	0.952967	0.875153	0.845098	0.837082	0.962972	0.830283	0.811645	0.962403	0.987322	0.953134	0.944474	0.960645	1	0.961996	0.951598	0.986946	0.953311
M34	Serratia nevei	SM35	SM35	0.837776	0.951822	0.829755	0.962337	0.812021	0.942819	0.814932	0.749797	0.951462	0.951539	0.835177	0.944223	0.949567	0.879572	0.818738	0.8374	0.844528	0.823165	0.832576	0.753557	0.952103	0.874025	0.844212	0.836837	0.989631	0.829037	0.811807	0.989214	0.96273	0.953401	0.944632	0.979287	0.962773	1	0.949441	0.96227	0.951898
M35	Serratia nematodiphila	SM43	SM43	0.837556	0.953012	0.828735	0.952458	0.812656	0.945783	0.815997	0.750262	0.966692	0.965799	0.834562	0.950599	0.98047	0.879374	0.81904	0.83606	0.845337	0.822927	0.831947	0.751992	0.952315	0.874059	0.845051	0.836172	0.949805	0.829116	0.811857	0.950182	0.952759	0.952494	0.950968	0.949072	0.952683	0.949543	1	0.952365	0.952772
M36	Serratia clade 1	SM59	SM59	0.838078	0.952758	0.828937	0.989136	0.81204	0.942171	0.814955	0.749487	0.954035	0.95427	0.83506	0.94459	0.953011	0.88058	0.820546	0.836469	0.845049	0.823198	0.832229	0.752674	0.95305	0.875562	0.844738	0.83664	0.961758	0.829784	0.811883	0.962408	0.999632	0.952825	0.945021	0.960994	0.987247	0.96196	0.951735	1	0.952653
M37	Serratia bockelmannii	SM66	SM66	0.836608	0.990489	0.828609	0.952987	0.812534	0.939982	0.814818	0.750581	0.957739	0.958307	0.833745	0.951843	0.95295	0.876576	0.818076	0.835581	0.843769	0.821624	0.830864	0.753473	0.988193	0.873247	0.842812	0.835036	0.951066	0.829811	0.812048	0.952536	0.952736	0.987146	0.952236	0.950619	0.952842	0.951147	0.952193	0.952515	1

## Sheet: Table S2
Table S2. BLASTP analysis of isolates in this study against reference sequence of NDM-1 (CAZ39946.1) and OXA-48 (AAP70012.1)
qaccver	saccver	pident	length	positive	ppos	mismatch	gapopen	qstart	qend	sstart	send	qcovs	evalue	bitscore	qcov/full length
EC04_00518	blaNDM-1_1_CAZ39946.1	35.714	42	21	50	22	2	22	63	74	110	56	0.038	18.9	0.158491
EC04_00579	blaNDM-1_1_CAZ39946.1	23.333	150	52	34.67	76	5	9	138	130	260	51	0.004	24.3	0.566038
EC04_00854	blaNDM-1_1_CAZ39946.1	24.359	78	29	37.18	34	4	55	109	31	106	50	0.38	16.5	0.29434
EC04_01011	blaNDM-1_1_CAZ39946.1	21.875	32	12	37.5	25	0	25	56	147	178	57	0.57	15	0.120755
EC04_01548	blaNDM-1_1_CAZ39946.1	23.913	46	22	47.83	32	1	7	49	87	132	60	0.004	21.2	0.173585
EC04_01768	blaNDM-1_1_CAZ39946.1	21.687	83	34	40.96	58	3	13	95	54	129	60	0.32	17.3	0.313208
EC04_02320	blaNDM-1_1_CAZ39946.1	25	40	14	35	30	0	1	40	7	46	70	0.16	16.5	0.150943
EC04_02447	blaNDM-1_1_CAZ39946.1	29.688	64	27	42.19	41	3	8	68	26	88	56	0.13	18.1	0.241509
EC04_03019	blaNDM-1_1_CAZ39946.1	18.803	117	37	31.62	78	3	4	120	106	205	94	0.023	20.4	0.441509
EC04_03862	blaNDM-1_1_CAZ39946.1	35.714	28	12	42.86	18	0	12	39	121	148	56	0.004	20.4	0.10566
EC04_04111	blaNDM-1_1_CAZ39946.1	22.222	117	46	39.32	79	5	38	153	105	210	54	0.002	24.6	0.441509
EC04_04236	blaNDM-1_1_CAZ39946.1	24.742	194	72	37.11	109	9	57	242	54	218	54	0.53	18.1	0.732075
EC04_04496	blaNDM-1_1_CAZ39946.1	29.268	82	28	34.15	43	3	40	121	142	208	64	0.33	16.9	0.309434
EC04_04542	blaNDM-1_1_CAZ39946.1	35.135	37	18	48.65	15	2	31	67	29	56	54	0.079	17.7	0.139623
EC25_00357	blaNDM-1_1_CAZ39946.1	22.222	117	46	39.32	79	5	38	153	105	210	54	0.002	24.6	0.441509
EC25_00453	blaNDM-1_1_CAZ39946.1	29.268	41	19	46.34	26	1	27	67	100	137	60	0.031	18.9	0.154717
EC25_00705	blaNDM-1_1_CAZ39946.1	45.455	22	12	54.55	11	1	1	22	248	268	76	0.011	18.1	0.0830189
EC25_01034	blaNDM-1_1_CAZ39946.1	23.333	150	52	34.67	76	5	9	138	130	260	51	0.004	24.3	0.566038
EC25_01095	blaNDM-1_1_CAZ39946.1	35.714	42	21	50	22	2	22	63	74	110	56	0.038	18.9	0.158491
EC25_02771	blaNDM-1_1_CAZ39946.1	24.359	78	29	37.18	34	4	55	109	31	106	50	0.38	16.5	0.29434
EC25_02887	blaNDM-1_1_CAZ39946.1	25.556	90	33	36.67	52	5	5	79	7	96	66	0.73	15.8	0.339623
EC25_02931	blaNDM-1_1_CAZ39946.1	35.714	28	12	42.86	18	0	12	39	121	148	56	0.004	20.4	0.10566
EC25_03344	blaNDM-1_1_CAZ39946.1	25.424	118	50	42.37	78	6	6	115	97	212	86	0.19	17.7	0.445283
EC25_03585	blaNDM-1_1_CAZ39946.1	26.168	107	40	37.38	58	7	5	94	117	219	90	0.15	17.7	0.403774
EC25_03666	blaNDM-1_1_CAZ39946.1	29.688	64	27	42.19	41	3	8	68	26	88	56	0.12	18.1	0.241509
EC25_03704	blaNDM-1_1_CAZ39946.1	33.333	18	11	61.11	11	1	16	32	31	48	59	0.61	13.9	0.0679245
EC25_03704	blaNDM-1_1_CAZ39946.1	31.25	16	9	56.25	11	0	14	29	212	227	59	0.8	13.5	0.0603774
EC25_04104	blaNDM-1_1_CAZ39946.1	24.742	194	72	37.11	109	9	57	242	54	218	54	0.8	17.3	0.732075
EC25_04224	blaNDM-1_1_CAZ39946.1	24.419	86	38	44.19	45	4	43	121	129	201	50	0.14	18.5	0.324528
EC25_04500	blaNDM-1_1_CAZ39946.1	22.892	83	35	42.17	58	3	61	143	9	85	58	0.22	17.7	0.313208
EC25_04604	blaNDM-1_1_CAZ39946.1	21.687	83	34	40.96	58	3	13	95	54	129	60	0.3	17.3	0.313208
EC25_04701	blaNDM-1_1_CAZ39946.1	23.913	46	22	47.83	32	1	7	49	87	132	60	0.004	21.6	0.173585
EC25_04874	blaNDM-1_1_CAZ39946.1	29.268	82	28	34.15	43	3	40	121	142	208	64	0.33	16.9	0.309434
EL06_00854	blaNDM-1_1_CAZ39946.1	24.545	110	46	41.82	62	5	31	138	71	161	63	0.003	23.9	0.415094
EL06_00940	blaNDM-1_1_CAZ39946.1	24.242	99	36	36.36	69	3	11	109	132	224	91	0.54	16.2	0.373585
EL06_00972	blaNDM-1_1_CAZ39946.1	22	150	52	34.67	78	5	9	138	130	260	51	0.045	20.8	0.566038
EL06_01047	blaNDM-1_1_CAZ39946.1	32.877	73	31	42.47	46	3	13	82	86	158	74	0.2	17.3	0.275472
EL06_01122	blaNDM-1_1_CAZ39946.1	21.739	69	28	40.58	43	2	11	78	105	163	51	0.79	15.8	0.260377
EL06_01735	blaNDM-1_1_CAZ39946.1	23.256	43	18	41.86	33	0	29	71	71	113	61	0.38	15.8	0.162264
EL06_02518	blaNDM-1_1_CAZ39946.1	23.81	84	36	42.86	51	3	2	76	10	89	52	0.34	17.3	0.316981
EL06_02826	blaNDM-1_1_CAZ39946.1	25.641	78	35	44.87	49	3	68	143	105	175	51	0.5	16.9	0.29434
EL06_03514	blaNDM-1_1_CAZ39946.1	32.432	37	16	43.24	22	1	1	37	118	151	74	0.045	17.7	0.139623
EL06_03643	blaNDM-1_1_CAZ39946.1	22.222	117	44	37.61	79	5	38	153	105	210	54	0.042	20.8	0.441509
EL06_04673	blaNDM-1_1_CAZ39946.1	32.432	37	16	43.24	22	1	1	37	118	151	74	0.045	17.7	0.139623
EL06_04860	blaNDM-1_1_CAZ39946.1	25	44	20	45.45	29	1	20	63	71	110	59	0.4	15.8	0.166038
KP15_00055	blaNDM-1_1_CAZ39946.1	22.222	90	32	35.56	55	2	29	103	83	172	63	0.007	21.9	0.339623
KP15_00327	blaNDM-1_1_CAZ39946.1	19.403	67	25	37.31	46	2	2	60	136	202	82	0.72	15	0.25283
KP15_00576	blaNDM-1_1_CAZ39946.1	22.642	106	39	36.79	60	4	18	115	92	183	78	0.005	22.7	0.4
KP15_01101	blaNDM-1_1_CAZ39946.1	25.773	97	37	38.14	50	4	27	115	101	183	71	0.002	23.9	0.366038
KP15_01340	blaNDM-1_1_CAZ39946.1	36	25	13	52	16	0	3	27	112	136	68	0.047	16.9	0.0943396
KP15_02174	blaNDM-1_1_CAZ39946.1	23.026	152	53	34.87	78	5	9	140	130	262	52	0.003	24.3	0.573585
KP15_02232	blaNDM-1_1_CAZ39946.1	36.17	47	24	51.06	25	3	18	64	69	110	62	0.007	20.8	0.177358
KP15_02293	blaNDM-1_1_CAZ39946.1	27.16	81	34	41.98	50	4	55	127	102	181	54	0.079	18.9	0.30566
KP15_02499	blaNDM-1_1_CAZ39946.1	20.69	58	20	34.48	40	2	33	84	118	175	58	0.6	15.8	0.218868
KP15_02676	blaNDM-1_1_CAZ39946.1	20	120	45	37.5	87	4	35	153	99	210	55	0.036	20.8	0.45283
KP15_02829	blaNDM-1_1_CAZ39946.1	24.627	134	51	38.06	70	5	84	194	29	154	52	0.41	17.7	0.50566
KP15_03373	blaNDM-1_1_CAZ39946.1	27.778	54	23	42.59	39	0	30	83	124	177	57	0.022	20	0.203774
KP15_03586	blaNDM-1_1_CAZ39946.1	28.571	42	17	40.48	30	0	19	60	130	171	50	0.002	22.7	0.158491
KP15_03739	blaNDM-1_1_CAZ39946.1	25	48	22	45.83	35	1	23	69	65	112	59	0.73	15	0.181132
KP15_03962	blaNDM-1_1_CAZ39946.1	26.027	73	26	35.62	42	2	34	94	8	80	60	0.19	17.3	0.275472
KP15_04033	blaNDM-1_1_CAZ39946.1	29.412	51	23	45.1	28	2	6	56	89	131	68	0.22	16.5	0.192453
KP15_04214	blaNDM-1_1_CAZ39946.1	38.235	34	18	52.94	19	1	10	43	173	204	52	0.063	17.7	0.128302
KP15_04647	blaNDM-1_1_CAZ39946.1	23.333	120	45	37.5	71	6	5	111	28	139	79	0.001	24.3	0.45283
KP15_04762	blaNDM-1_1_CAZ39946.1	22.826	92	36	39.13	50	4	61	140	79	161	56	0.98	15.8	0.34717
KP15_05436	blaNDM-1_1_CAZ39946.1	21.667	60	24	40	47	0	33	92	76	135	52	0.058	19.2	0.226415
KP25_00010	blaNDM-1_1_CAZ39946.1	22.222	45	18	40	35	0	44	88	175	219	51	0.25	16.5	0.169811
KP25_00601	blaNDM-1_1_CAZ39946.1	19.403	67	25	37.31	46	2	2	60	136	202	82	0.72	15	0.25283
KP25_00954	blaNDM-1_1_CAZ39946.1	22.826	92	36	39.13	50	4	61	140	79	161	56	0.98	15.8	0.34717
KP25_01527	blaNDM-1_1_CAZ39946.1	36.17	47	24	51.06	25	3	18	64	69	110	62	0.007	20.8	0.177358
KP25_01585	blaNDM-1_1_CAZ39946.1	23.026	152	53	34.87	78	5	9	140	130	262	52	0.004	24.3	0.573585
KP25_01793	blaNDM-1_1_CAZ39946.1	24.627	134	51	38.06	70	5	84	194	29	154	52	0.41	17.7	0.50566
KP25_01936	blaNDM-1_1_CAZ39946.1	20	120	45	37.5	87	4	35	153	99	210	55	0.036	20.8	0.45283
KP25_02231	blaNDM-1_1_CAZ39946.1	27.778	54	23	42.59	39	0	30	83	124	177	57	0.024	19.6	0.203774
KP25_03129	blaNDM-1_1_CAZ39946.1	20.69	58	20	34.48	40	2	33	84	118	175	58	0.6	15.8	0.218868
KP25_03203	blaNDM-1_1_CAZ39946.1	26.027	73	26	35.62	42	2	34	94	8	80	60	0.19	17.3	0.275472
KP25_03378	blaNDM-1_1_CAZ39946.1	23.333	120	45	37.5	71	6	5	111	28	139	79	0.001	24.3	0.45283
KP25_04195	blaNDM-1_1_CAZ39946.1	36	25	13	52	16	0	3	27	112	136	68	0.047	16.9	0.0943396
KP25_04233	blaNDM-1_1_CAZ39946.1	21.053	38	16	42.11	30	0	28	65	36	73	50	0.34	16.2	0.143396
KP25_04399	blaNDM-1_1_CAZ39946.1	25.773	97	37	38.14	50	4	27	115	101	183	71	0.002	23.9	0.366038
KP25_04645	blaNDM-1_1_CAZ39946.1	25	48	22	45.83	35	1	23	69	65	112	59	0.73	15	0.181132
MM04_00053	blaNDM-1_1_CAZ39946.1	26.087	46	20	43.48	32	1	15	60	2	45	67	0.36	15.8	0.173585
MM04_00962	blaNDM-1_1_CAZ39946.1	21.023	176	72	40.91	105	8	1	163	1	155	63	0.49	17.7	0.664151
MM04_01144	blaNDM-1_1_CAZ39946.1	21.481	135	52	38.52	85	6	34	161	97	217	60	0.002	24.6	0.509434
MM04_02334	blaNDM-1_1_CAZ39946.1	24.242	66	27	40.91	49	1	20	84	147	212	59	0.01	21.2	0.249057
MM04_02511	blaNDM-1_1_CAZ39946.1	22.619	84	39	46.43	52	3	2	76	10	89	52	0.11	18.9	0.316981
MM04_03294	blaNDM-1_1_CAZ39946.1	29.032	62	25	40.32	37	3	15	73	82	139	51	0.22	17.3	0.233962
MM04_03569	blaNDM-1_1_CAZ39946.1	30.303	66	29	43.94	33	3	27	85	44	103	65	0.006	21.6	0.249057
MM04_03671	blaNDM-1_1_CAZ39946.1	29.268	82	28	34.15	43	3	40	121	142	208	64	0.36	16.9	0.309434
MM11_00212	blaNDM-1_1_CAZ39946.1	30.303	66	29	43.94	33	3	27	85	44	103	65	0.006	21.6	0.249057
MM11_00496	blaNDM-1_1_CAZ39946.1	43.478	23	11	47.83	11	1	1	21	7	29	66	0.055	16.2	0.0867925
MM11_01093	blaNDM-1_1_CAZ39946.1	28.261	46	21	45.65	31	1	15	60	2	45	67	0.015	19.6	0.173585
MM11_01419	blaNDM-1_1_CAZ39946.1	21.481	135	52	38.52	85	6	34	161	97	217	60	0.002	24.6	0.509434
MM11_01601	blaNDM-1_1_CAZ39946.1	20.988	162	64	39.51	96	7	1	149	1	143	58	0.76	16.9	0.611321
MM11_02478	blaNDM-1_1_CAZ39946.1	29.032	62	25	40.32	37	3	15	73	82	139	51	0.22	17.3	0.233962
MM11_03151	blaNDM-1_1_CAZ39946.1	22.619	84	39	46.43	52	3	2	76	10	89	52	0.13	18.5	0.316981
MM11_03675	blaNDM-1_1_CAZ39946.1	22.917	48	19	39.58	37	0	4	51	105	152	66	0.21	16.5	0.181132
MM11_03702	blaNDM-1_1_CAZ39946.1	29.268	82	28	34.15	43	3	40	121	142	208	64	0.36	16.9	0.309434
MM12_00783	blaNDM-1_1_CAZ39946.1	29.412	51	22	43.14	32	3	3	52	10	57	57	0.25	16.5	0.192453
MM12_00813	blaNDM-1_1_CAZ39946.1	13.514	37	17	45.95	32	0	22	58	75	111	56	0.22	16.2	0.139623
MM12_00864	blaNDM-1_1_CAZ39946.1	29.032	62	25	40.32	37	3	15	73	82	139	50	0.11	18.5	0.233962
MM12_01489	blaNDM-1_1_CAZ39946.1	20.988	162	64	39.51	96	7	1	149	1	143	58	0.62	17.3	0.611321
MM12_01679	blaNDM-1_1_CAZ39946.1	21.481	135	52	38.52	85	6	34	161	97	217	60	0.004	23.9	0.509434
MM12_02151	blaNDM-1_1_CAZ39946.1	22.917	48	19	39.58	37	0	4	51	105	152	66	0.13	17.3	0.181132
MM12_02704	blaNDM-1_1_CAZ39946.1	21.978	91	41	45.05	59	5	42	130	58	138	60	0.17	18.1	0.343396
MM12_02882	blaNDM-1_1_CAZ39946.1	30.303	66	29	43.94	33	3	27	85	44	103	65	0.006	21.6	0.249057
MM12_03096	blaNDM-1_1_CAZ39946.1	28.261	46	21	45.65	31	1	15	60	2	45	67	0.015	19.6	0.173585
MM12_03185	blaNDM-1_1_CAZ39946.1	24	50	22	44	38	0	42	91	102	151	55	0.1	18.1	0.188679
MM12_03364	blaNDM-1_1_CAZ39946.1	22.619	84	39	46.43	52	3	2	76	10	89	52	0.13	18.5	0.316981
MM12_03406	blaNDM-1_1_CAZ39946.1	23.913	92	40	43.48	51	4	57	146	85	159	53	0.052	20	0.34717
MM12_03840	blaNDM-1_1_CAZ39946.1	29.268	82	28	34.15	43	3	40	121	142	208	64	0.36	16.9	0.309434
MM13_01075	blaNDM-1_1_CAZ39946.1	22.222	135	52	38.52	84	6	34	161	97	217	60	0.002	25	0.509434
MM13_01258	blaNDM-1_1_CAZ39946.1	20.988	162	64	39.51	96	7	1	149	1	143	58	0.76	16.9	0.611321
MM13_01940	blaNDM-1_1_CAZ39946.1	30.303	66	29	43.94	33	3	27	85	44	103	65	0.006	21.6	0.249057
MM13_02156	blaNDM-1_1_CAZ39946.1	28.261	46	21	45.65	31	1	15	60	2	45	67	0.015	19.6	0.173585
MM13_02903	blaNDM-1_1_CAZ39946.1	29.032	62	25	40.32	37	3	15	73	82	139	51	0.22	17.3	0.233962
MM13_03143	blaNDM-1_1_CAZ39946.1	22.619	84	39	46.43	52	3	2	76	10	89	52	0.13	18.5	0.316981
MM13_03685	blaNDM-1_1_CAZ39946.1	29.268	82	28	34.15	43	3	40	121	142	208	64	0.36	16.9	0.309434
MM35_00736	blaNDM-1_1_CAZ39946.1	29.032	62	25	40.32	37	3	15	73	82	139	51	0.22	17.3	0.233962
MM35_01760	blaNDM-1_1_CAZ39946.1	24.242	66	27	40.91	49	1	20	84	147	212	59	0.01	21.2	0.249057
MM35_02087	blaNDM-1_1_CAZ39946.1	22.222	135	52	38.52	84	6	34	161	97	217	60	0.002	25	0.509434
MM35_02337	blaNDM-1_1_CAZ39946.1	30.303	66	29	43.94	33	3	27	85	44	103	65	0.006	21.6	0.249057
MM35_03148	blaNDM-1_1_CAZ39946.1	24.324	37	15	40.54	28	0	26	62	111	147	56	0.75	14.6	0.139623
MM35_03181	blaNDM-1_1_CAZ39946.1	26.087	46	20	43.48	32	1	15	60	2	45	67	0.39	15.8	0.173585
MM35_03424	blaNDM-1_1_CAZ39946.1	22.619	84	39	46.43	52	3	2	76	10	89	52	0.17	18.1	0.316981
MM35_03674	blaNDM-1_1_CAZ39946.1	29.268	82	28	34.15	43	3	40	121	142	208	64	0.36	16.9	0.309434
MM55_00364	blaNDM-1_1_CAZ39946.1	29.032	62	25	40.32	37	3	15	73	82	139	51	0.22	17.3	0.233962
MM55_01180	blaNDM-1_1_CAZ39946.1	25.49	51	24	47.06	37	1	6	56	88	137	50	0.13	17.7	0.192453
MM55_01301	blaNDM-1_1_CAZ39946.1	26.087	46	20	43.48	32	1	15	60	2	45	67	0.36	15.8	0.173585
MM55_01520	blaNDM-1_1_CAZ39946.1	30.303	66	29	43.94	33	3	27	85	44	103	65	0.006	21.6	0.249057
MM55_01853	blaNDM-1_1_CAZ39946.1	30	60	31	51.67	37	3	27	83	90	147	58	0.068	18.5	0.226415
MM55_01993	blaNDM-1_1_CAZ39946.1	24.242	66	27	40.91	49	1	20	84	147	212	59	0.011	21.2	0.249057
MM55_02180	blaNDM-1_1_CAZ39946.1	43.478	23	11	47.83	11	1	1	21	7	29	66	0.055	16.2	0.0867925
MM55_02685	blaNDM-1_1_CAZ39946.1	20.988	162	64	39.51	96	7	1	149	1	143	58	0.76	16.9	0.611321
MM55_02866	blaNDM-1_1_CAZ39946.1	21.481	135	52	38.52	85	6	34	161	97	217	60	0.002	24.6	0.509434
MM55_03338	blaNDM-1_1_CAZ39946.1	22.619	84	39	46.43	52	3	2	76	10	89	52	0.13	18.5	0.316981
MM55_03627	blaNDM-1_1_CAZ39946.1	29.268	82	28	34.15	43	3	40	121	142	208	64	0.36	16.9	0.309434
MM56_00102	blaNDM-1_1_CAZ39946.1	29.032	62	25	40.32	37	3	15	73	82	139	51	0.12	18.1	0.233962
MM56_00565	blaNDM-1_1_CAZ39946.1	21.481	135	52	38.52	85	6	34	161	97	217	60	0.002	24.6	0.509434
MM56_01856	blaNDM-1_1_CAZ39946.1	26.087	46	20	43.48	32	1	15	60	2	45	67	0.36	15.8	0.173585
MM56_02070	blaNDM-1_1_CAZ39946.1	30.303	66	29	43.94	33	3	27	85	44	103	65	0.006	21.6	0.249057
MM56_02604	blaNDM-1_1_CAZ39946.1	25.49	51	24	47.06	37	1	6	56	88	137	50	0.19	17.3	0.192453
MM56_02744	blaNDM-1_1_CAZ39946.1	21.023	176	72	40.91	105	8	1	163	1	155	63	0.49	17.7	0.664151
MM56_02902	blaNDM-1_1_CAZ39946.1	22.619	84	39	46.43	52	3	2	76	10	89	52	0.13	18.5	0.316981
MM56_03672	blaNDM-1_1_CAZ39946.1	29.268	82	28	34.15	43	3	40	121	142	208	64	0.36	16.9	0.309434
MM58_00513	blaNDM-1_1_CAZ39946.1	30.303	66	29	43.94	33	3	27	85	44	103	65	0.006	21.6	0.249057
MM58_00583	blaNDM-1_1_CAZ39946.1	24.242	66	27	40.91	49	1	20	84	147	212	59	0.011	21.2	0.249057
MM58_00807	blaNDM-1_1_CAZ39946.1	28.333	60	29	48.33	38	3	27	83	90	147	59	0.91	15.4	0.226415
MM58_01518	blaNDM-1_1_CAZ39946.1	29.032	62	25	40.32	37	3	15	73	82	139	51	0.22	17.3	0.233962
MM58_01706	blaNDM-1_1_CAZ39946.1	20.988	162	64	39.51	96	7	1	149	1	143	58	0.71	17.3	0.611321
MM58_01758	blaNDM-1_1_CAZ39946.1	22.619	84	39	46.43	52	3	2	76	10	89	52	0.15	18.5	0.316981
MM58_01931	blaNDM-1_1_CAZ39946.1	34.483	29	14	48.28	19	0	25	53	98	126	51	0.12	16.5	0.109434
MM58_02593	blaNDM-1_1_CAZ39946.1	21.481	135	52	38.52	85	6	34	161	97	217	60	0.002	24.6	0.509434
MM58_02919	blaNDM-1_1_CAZ39946.1	30.12	83	32	38.55	45	3	1	74	67	145	85	0.001	23.5	0.313208
MM58_03028	blaNDM-1_1_CAZ39946.1	26.087	46	20	43.48	32	1	15	60	2	45	67	0.41	15.8	0.173585
MM58_03752	blaNDM-1_1_CAZ39946.1	25	52	21	40.38	26	1	6	57	118	156	67	0.11	17.3	0.196226
MM58_03930	blaNDM-1_1_CAZ39946.1	29.268	82	28	34.15	43	3	40	121	142	208	64	0.36	16.9	0.309434
MM64_00089	blaNDM-1_1_CAZ39946.1	29.032	62	25	40.32	37	3	15	73	82	139	51	0.22	17.3	0.233962
MM64_00859	blaNDM-1_1_CAZ39946.1	30.303	66	29	43.94	33	3	27	85	44	103	65	0.006	21.6	0.249057
MM64_02165	blaNDM-1_1_CAZ39946.1	26.087	46	20	43.48	32	1	15	60	2	45	67	0.36	15.8	0.173585
MM64_02394	blaNDM-1_1_CAZ39946.1	43.478	23	11	47.83	11	1	1	21	7	29	66	0.055	16.2	0.0867925
MM64_02731	blaNDM-1_1_CAZ39946.1	20.988	162	64	39.51	96	7	1	149	1	143	58	0.75	16.9	0.611321
MM64_02912	blaNDM-1_1_CAZ39946.1	22.222	135	52	38.52	84	6	34	161	97	217	60	0.002	25	0.509434
MM64_03231	blaNDM-1_1_CAZ39946.1	30	60	31	51.67	37	3	27	83	90	147	58	0.068	18.5	0.226415
MM64_03512	blaNDM-1_1_CAZ39946.1	22.619	84	39	46.43	52	3	2	76	10	89	52	0.15	18.5	0.316981
MM64_03805	blaNDM-1_1_CAZ39946.1	29.268	82	28	34.15	43	3	40	121	142	208	64	0.36	16.9	0.309434
MM65_00506	blaNDM-1_1_CAZ39946.1	21.023	176	72	40.91	105	8	1	163	1	155	63	0.49	17.7	0.664151
MM65_00687	blaNDM-1_1_CAZ39946.1	21.481	135	52	38.52	85	6	34	161	97	217	60	0.002	24.6	0.509434
MM65_01609	blaNDM-1_1_CAZ39946.1	35.294	34	16	47.06	21	1	5	37	179	212	52	0.007	20.4	0.128302
MM65_01744	blaNDM-1_1_CAZ39946.1	30.303	66	29	43.94	33	3	27	85	44	103	65	0.006	21.6	0.249057
MM65_02008	blaNDM-1_1_CAZ39946.1	29.032	62	25	40.32	37	3	15	73	82	139	51	0.12	18.1	0.233962
MM65_02641	blaNDM-1_1_CAZ39946.1	22.619	84	39	46.43	52	3	2	76	10	89	52	0.13	18.5	0.316981
MM65_02858	blaNDM-1_1_CAZ39946.1	30	60	31	51.67	37	3	27	83	90	147	58	0.068	18.5	0.226415
MM65_03548	blaNDM-1_1_CAZ39946.1	26.087	46	20	43.48	32	1	15	60	2	45	67	0.36	15.8	0.173585
MM65_03778	blaNDM-1_1_CAZ39946.1	29.268	82	28	34.15	43	3	40	121	142	208	64	0.36	16.9	0.309434
PM23_00093	blaNDM-1_1_CAZ39946.1	27.381	84	36	42.86	52	4	3	82	98	176	69	0.2	17.3	0.316981
PM23_00117	blaNDM-1_1_CAZ39946.1	26.23	61	24	39.34	42	2	1	61	129	186	58	0.07	18.9	0.230189
PM23_00841	blaNDM-1_1_CAZ39946.1	22.222	63	26	41.27	36	1	10	59	155	217	55	0.52	15.8	0.237736
PM23_01368	blaNDM-1_1_CAZ39946.1	22.314	121	46	38.02	83	5	43	162	107	217	56	0.003	24.3	0.456604
PM23_01631	blaNDM-1_1_CAZ39946.1	25.758	66	26	39.39	45	2	17	78	129	194	64	0.031	19.6	0.249057
PM23_01641	blaNDM-1_1_CAZ39946.1	30	60	31	51.67	37	3	27	83	90	147	58	0.068	18.5	0.226415
PM23_02986	blaNDM-1_1_CAZ39946.1	23.404	47	24	51.06	32	2	38	83	3	46	50	0.042	19.2	0.177358
PM23_03140	blaNDM-1_1_CAZ39946.1	18.293	82	28	34.15	61	2	28	104	91	171	73	0.59	15.8	0.309434
PM23_03499	blaNDM-1_1_CAZ39946.1	26.087	69	32	46.38	43	3	7	67	84	152	64	0.028	19.6	0.260377
PM23_03569	blaNDM-1_1_CAZ39946.1	29.268	82	28	34.15	43	3	40	121	142	208	64	0.34	16.9	0.309434
PM82_00149	blaNDM-1_1_CAZ39946.1	24.242	33	16	48.48	25	0	26	58	5	37	52	0.11	16.9	0.124528
PM82_00275	blaNDM-1_1_CAZ39946.1	22.222	63	26	41.27	36	1	10	59	155	217	55	0.52	15.8	0.237736
PM82_00922	blaNDM-1_1_CAZ39946.1	18.293	82	28	34.15	61	2	28	104	91	171	73	0.59	15.8	0.309434
PM82_01276	blaNDM-1_1_CAZ39946.1	26.23	61	24	39.34	42	2	1	61	129	186	58	0.019	20.4	0.230189
PM82_01414	blaNDM-1_1_CAZ39946.1	22.314	121	46	38.02	83	5	43	162	107	217	56	0.003	24.3	0.456604
PM82_02045	blaNDM-1_1_CAZ39946.1	23.404	47	24	51.06	32	2	38	83	3	46	50	0.042	19.2	0.177358
PM82_03083	blaNDM-1_1_CAZ39946.1	25.758	66	26	39.39	45	2	17	78	129	194	64	0.031	19.6	0.249057
PM82_03540	blaNDM-1_1_CAZ39946.1	26.087	69	32	46.38	43	3	7	67	84	152	64	0.028	19.6	0.260377
PM82_03572	blaNDM-1_1_CAZ39946.1	29.268	82	28	34.15	43	3	40	121	142	208	64	0.34	16.9	0.309434
SM01_00944	blaNDM-1_1_CAZ39946.1	24	50	22	44	35	2	2	48	136	185	70	0.041	18.5	0.188679
SM01_00979	blaNDM-1_1_CAZ39946.1	25.362	138	55	39.86	80	6	43	168	79	205	60	0.01	22.7	0.520755
SM01_01350	blaNDM-1_1_CAZ39946.1	24	100	40	40	60	4	54	153	78	161	65	0.88	16.2	0.377358
SM01_02073	blaNDM-1_1_CAZ39946.1	29.412	51	20	39.22	34	2	21	70	58	107	60	0.18	16.9	0.192453
SM01_03214	blaNDM-1_1_CAZ39946.1	25.926	81	29	35.8	46	2	10	90	21	87	50	0.005	23.1	0.30566
SM01_03279	blaNDM-1_1_CAZ39946.1	18.75	112	38	33.93	66	3	16	120	87	180	77	0.16	18.1	0.422642
SM01_03907	blaNDM-1_1_CAZ39946.1	24.779	113	45	39.82	72	4	80	192	111	210	52	0.06	20.4	0.426415
SM01_03941	blaNDM-1_1_CAZ39946.1	22.973	148	58	39.19	88	7	128	258	46	184	50	0.37	18.1	0.558491
SM01_04214	blaNDM-1_1_CAZ39946.1	21.277	94	35	37.23	50	4	37	130	110	179	67	0.66	16.2	0.354717
SM01_04308	blaNDM-1_1_CAZ39946.1	28.788	66	27	40.91	45	1	5	68	23	88	59	0.014	20.8	0.249057
SM01_04519	blaNDM-1_1_CAZ39946.1	30.435	46	23	50	27	2	17	62	70	110	62	0.013	20	0.173585
SM04_00072	blaNDM-1_1_CAZ39946.1	25	48	22	45.83	36	0	4	51	105	152	61	0.27	16.5	0.181132
SM04_00085	blaNDM-1_1_CAZ39946.1	20.408	98	38	38.78	69	3	54	143	38	134	60	0.53	16.5	0.369811
SM04_02061	blaNDM-1_1_CAZ39946.1	31.373	51	20	39.22	33	2	21	70	58	107	60	0.032	19.2	0.192453
SM04_02331	blaNDM-1_1_CAZ39946.1	25.926	81	29	35.8	46	2	10	90	21	87	50	0.014	21.6	0.30566
SM04_02399	blaNDM-1_1_CAZ39946.1	18.75	112	38	33.93	66	3	16	120	87	180	77	0.17	18.1	0.422642
SM04_02675	blaNDM-1_1_CAZ39946.1	30.435	46	23	50	27	2	17	62	70	110	62	0.013	20	0.173585
SM04_03136	blaNDM-1_1_CAZ39946.1	24	50	22	44	35	2	2	48	136	185	70	0.041	18.5	0.188679
SM04_03991	blaNDM-1_1_CAZ39946.1	22.973	148	58	39.19	88	7	128	258	46	184	50	0.36	18.1	0.558491
SM04_04026	blaNDM-1_1_CAZ39946.1	25.664	113	46	40.71	71	4	80	192	111	210	52	0.018	21.9	0.426415
SM04_04615	blaNDM-1_1_CAZ39946.1	28.788	66	27	40.91	45	1	5	68	23	88	59	0.014	20.8	0.249057
SM09_00177	blaNDM-1_1_CAZ39946.1	25.51	98	40	40.82	66	4	8	100	8	103	82	0.001	24.3	0.369811
SM09_00493	blaNDM-1_1_CAZ39946.1	27.5	40	18	45	26	1	2	41	185	221	54	0.047	18.5	0.150943
SM09_01368	blaNDM-1_1_CAZ39946.1	24	50	22	44	35	2	2	48	136	185	70	0.041	18.5	0.188679
SM09_02562	blaNDM-1_1_CAZ39946.1	24.691	81	29	35.8	47	2	10	90	21	87	50	0.022	21.2	0.30566
SM09_02634	blaNDM-1_1_CAZ39946.1	18.75	112	38	33.93	66	3	16	120	87	180	77	0.18	18.1	0.422642
SM09_03447	blaNDM-1_1_CAZ39946.1	21.277	94	35	37.23	50	4	37	130	110	179	67	0.72	16.2	0.354717
SM09_03515	blaNDM-1_1_CAZ39946.1	30.435	46	23	50	27	2	17	62	70	110	62	0.013	20	0.173585
SM09_04040	blaNDM-1_1_CAZ39946.1	28.788	66	27	40.91	45	1	5	68	23	88	59	0.015	20.8	0.249057
SM09_04762	blaNDM-1_1_CAZ39946.1	24.779	113	45	39.82	72	4	80	192	111	210	52	0.059	20.4	0.426415
SM09_04796	blaNDM-1_1_CAZ39946.1	22.973	148	58	39.19	88	7	128	258	46	184	50	0.37	18.1	0.558491
SM21_00239	blaNDM-1_1_CAZ39946.1	36	25	10	40	16	0	10	34	23	47	57	0.26	15.4	0.0943396
SM21_00426	blaNDM-1_1_CAZ39946.1	21.053	57	23	40.35	41	1	1	57	102	154	59	0.56	15.8	0.215094
SM21_00536	blaNDM-1_1_CAZ39946.1	31.818	22	12	54.55	15	0	9	30	95	116	61	0.29	14.6	0.0830189
SM21_00634	blaNDM-1_1_CAZ39946.1	34.615	26	12	46.15	15	1	2	27	46	69	76	0.89	13.5	0.0981132
SM21_00795	blaNDM-1_1_CAZ39946.1	26.19	84	36	42.86	53	3	18	100	11	86	58	0.58	16.5	0.316981
SM21_01110	blaNDM-1_1_CAZ39946.1	23	100	39	39	55	5	45	133	30	118	57	0.31	17.3	0.377358
SM21_01296	blaNDM-1_1_CAZ39946.1	24	50	22	44	35	2	2	48	136	185	70	0.041	18.5	0.188679
SM21_02030	blaNDM-1_1_CAZ39946.1	27.027	37	18	48.65	24	1	5	41	188	221	50	0.1	17.3	0.139623
SM21_03475	blaNDM-1_1_CAZ39946.1	24.691	81	29	35.8	47	2	10	90	21	87	50	0.025	20.8	0.30566
SM21_03548	blaNDM-1_1_CAZ39946.1	18.75	112	38	33.93	66	3	16	120	87	180	77	0.18	18.1	0.422642
SM21_04244	blaNDM-1_1_CAZ39946.1	24.779	113	45	39.82	72	4	80	192	111	210	52	0.059	20.4	0.426415
SM21_04278	blaNDM-1_1_CAZ39946.1	22.973	148	58	39.19	88	7	128	258	46	184	50	0.42	18.1	0.558491
SM21_04379	blaNDM-1_1_CAZ39946.1	28.788	66	27	40.91	45	1	5	68	23	88	59	0.015	20.8	0.249057
SM21_04553	blaNDM-1_1_CAZ39946.1	30.435	46	23	50	27	2	17	62	70	110	62	0.013	20	0.173585
SM24_00432	blaNDM-1_1_CAZ39946.1	25.362	138	55	39.86	80	6	43	168	79	205	60	0.01	22.7	0.520755
SM24_00467	blaNDM-1_1_CAZ39946.1	24	50	22	44	35	2	2	48	136	185	70	0.041	18.5	0.188679
SM24_01403	blaNDM-1_1_CAZ39946.1	17.91	67	32	47.76	52	1	41	104	91	157	53	0.2	17.7	0.25283
SM24_01893	blaNDM-1_1_CAZ39946.1	21.591	88	37	42.05	62	4	46	128	93	178	63	0.48	16.5	0.332075
SM24_01972	blaNDM-1_1_CAZ39946.1	29.412	51	20	39.22	34	2	21	70	58	107	60	0.15	17.3	0.192453
SM24_02269	blaNDM-1_1_CAZ39946.1	18.75	112	38	33.93	66	3	16	120	87	180	77	0.16	18.1	0.422642
SM24_02337	blaNDM-1_1_CAZ39946.1	27.16	81	30	37.04	45	2	10	90	21	87	50	0.001	25	0.30566
SM24_02390	blaNDM-1_1_CAZ39946.1	21.429	112	49	43.75	84	2	16	127	49	156	70	0.037	20.4	0.422642
SM24_03614	blaNDM-1_1_CAZ39946.1	22.973	148	58	39.19	88	7	128	258	46	184	50	0.42	18.1	0.558491
SM24_03648	blaNDM-1_1_CAZ39946.1	25.664	113	46	40.71	71	4	80	192	111	210	52	0.016	21.9	0.426415
SM24_04040	blaNDM-1_1_CAZ39946.1	30.435	46	23	50	27	2	17	62	70	110	62	0.013	20	0.173585
SM24_04249	blaNDM-1_1_CAZ39946.1	28.788	66	27	40.91	45	1	5	68	23	88	59	0.015	20.8	0.249057
SM29_00646	blaNDM-1_1_CAZ39946.1	24	50	22	44	35	2	2	48	136	185	70	0.041	18.5	0.188679
SM29_00677	blaNDM-1_1_CAZ39946.1	25.362	138	55	39.86	80	6	43	168	79	205	60	0.01	22.7	0.520755
SM29_01889	blaNDM-1_1_CAZ39946.1	32.075	53	21	39.62	34	2	23	74	60	111	63	0.22	16.9	0.2
SM29_03037	blaNDM-1_1_CAZ39946.1	25	48	20	41.67	36	0	21	68	131	178	71	0.27	16.2	0.181132
SM29_03473	blaNDM-1_1_CAZ39946.1	18.75	112	38	33.93	66	3	16	120	87	180	77	0.17	18.1	0.422642
SM29_03537	blaNDM-1_1_CAZ39946.1	24.691	81	29	35.8	47	2	10	90	21	87	50	0.017	21.6	0.30566
SM29_03759	blaNDM-1_1_CAZ39946.1	22.973	148	58	39.19	88	7	128	258	46	184	50	0.36	18.1	0.558491
SM29_03793	blaNDM-1_1_CAZ39946.1	25.664	113	46	40.71	71	4	80	192	111	210	52	0.018	21.9	0.426415
SM29_04424	blaNDM-1_1_CAZ39946.1	30.435	46	23	50	27	2	17	62	70	110	62	0.013	20	0.173585
SM29_04565	blaNDM-1_1_CAZ39946.1	27.273	66	27	40.91	46	1	5	68	23	88	59	0.054	19.2	0.249057
SM35_00101	blaNDM-1_1_CAZ39946.1	25.362	138	55	39.86	80	6	43	168	79	205	60	0.01	22.7	0.520755
SM35_00138	blaNDM-1_1_CAZ39946.1	24	50	22	44	35	2	2	48	136	185	70	0.041	18.5	0.188679
SM35_01383	blaNDM-1_1_CAZ39946.1	29.412	51	20	39.22	34	2	21	70	58	107	60	0.18	16.9	0.192453
SM35_02811	blaNDM-1_1_CAZ39946.1	21.277	94	35	37.23	50	4	37	130	110	179	67	0.66	16.2	0.354717
SM35_03011	blaNDM-1_1_CAZ39946.1	18.75	112	38	33.93	66	3	16	120	87	180	77	0.16	18.1	0.422642
SM35_03289	blaNDM-1_1_CAZ39946.1	30.435	46	23	50	27	2	17	62	70	110	62	0.013	20	0.173585
SM35_03760	blaNDM-1_1_CAZ39946.1	27.16	81	30	37.04	45	2	10	90	21	87	50	0.001	24.6	0.30566
SM35_04092	blaNDM-1_1_CAZ39946.1	28.788	66	27	40.91	45	1	5	68	23	88	59	0.015	20.8	0.249057
SM35_04352	blaNDM-1_1_CAZ39946.1	22.973	148	58	39.19	88	7	128	258	46	184	50	0.38	18.1	0.558491
SM35_04386	blaNDM-1_1_CAZ39946.1	25.664	113	46	40.71	71	4	80	192	111	210	52	0.016	21.9	0.426415
SM43_00009	blaNDM-1_1_CAZ39946.1	29.412	34	13	38.24	22	1	6	39	47	78	64	0.19	16.2	0.128302
SM43_00215	blaNDM-1_1_CAZ39946.1	27.5	40	18	45	26	1	2	41	185	221	54	0.15	16.9	0.150943
SM43_00409	blaNDM-1_1_CAZ39946.1	29.412	51	20	39.22	34	2	21	70	58	107	60	0.18	16.9	0.192453
SM43_01097	blaNDM-1_1_CAZ39946.1	35.294	17	8	47.06	11	0	2	18	46	62	50	0.75	13.5	0.0641509
SM43_02002	blaNDM-1_1_CAZ39946.1	18.75	112	38	33.93	66	3	16	120	87	180	77	0.17	18.1	0.422642
SM43_02074	blaNDM-1_1_CAZ39946.1	24.691	81	29	35.8	47	2	10	90	21	87	50	0.02	21.2	0.30566
SM43_02669	blaNDM-1_1_CAZ39946.1	22.689	119	47	39.5	68	6	45	150	30	137	68	0.32	17.3	0.449057
SM43_02854	blaNDM-1_1_CAZ39946.1	24	50	22	44	35	2	2	48	136	185	70	0.041	18.5	0.188679
SM43_02917	blaNDM-1_1_CAZ39946.1	21.277	94	35	37.23	50	4	37	130	110	179	67	0.79	16.2	0.354717
SM43_03237	blaNDM-1_1_CAZ39946.1	22.973	148	58	39.19	88	7	128	258	46	184	50	0.38	18.1	0.558491
SM43_03271	blaNDM-1_1_CAZ39946.1	24.779	113	46	40.71	72	4	80	192	111	210	52	0.05	20.4	0.426415
SM43_03823	blaNDM-1_1_CAZ39946.1	28.788	66	27	40.91	45	1	5	68	23	88	59	0.018	20.4	0.249057
SM43_04327	blaNDM-1_1_CAZ39946.1	30.435	46	23	50	27	2	17	62	70	110	62	0.013	20	0.173585
SM59_00853	blaNDM-1_1_CAZ39946.1	31.373	51	20	39.22	33	2	21	70	58	107	60	0.032	19.2	0.192453
SM59_02019	blaNDM-1_1_CAZ39946.1	20.408	98	38	38.78	69	3	54	143	38	134	60	0.53	16.5	0.369811
SM59_02032	blaNDM-1_1_CAZ39946.1	25	48	22	45.83	36	0	4	51	105	152	61	0.27	16.5	0.181132
SM59_02201	blaNDM-1_1_CAZ39946.1	24	50	22	44	35	2	2	48	136	185	70	0.041	18.5	0.188679
SM59_03054	blaNDM-1_1_CAZ39946.1	30.435	46	23	50	27	2	17	62	70	110	62	0.013	20	0.173585
SM59_03327	blaNDM-1_1_CAZ39946.1	18.75	112	38	33.93	66	3	16	120	87	180	77	0.17	18.1	0.422642
SM59_03710	blaNDM-1_1_CAZ39946.1	22.973	148	58	39.19	88	7	128	258	46	184	50	0.36	18.1	0.558491
SM59_03745	blaNDM-1_1_CAZ39946.1	25.664	113	46	40.71	71	4	80	192	111	210	52	0.018	21.9	0.426415
SM59_04124	blaNDM-1_1_CAZ39946.1	28.788	66	27	40.91	45	1	5	68	23	88	59	0.014	20.8	0.249057
SM59_04403	blaNDM-1_1_CAZ39946.1	25.926	81	29	35.8	46	2	10	90	21	87	50	0.014	21.6	0.30566
SM66_00408	blaNDM-1_1_CAZ39946.1	34.615	26	13	50	15	1	2	27	46	69	76	0.58	13.9	0.0981132
SM66_00749	blaNDM-1_1_CAZ39946.1	20.408	98	38	38.78	69	3	54	143	38	134	60	0.53	16.5	0.369811
SM66_00762	blaNDM-1_1_CAZ39946.1	32.5	40	18	45	21	2	2	41	33	66	51	0.33	16.2	0.150943
SM66_01090	blaNDM-1_1_CAZ39946.1	24	50	22	44	35	2	2	48	136	185	70	0.041	18.5	0.188679
SM66_01129	blaNDM-1_1_CAZ39946.1	25.362	138	56	40.58	80	6	43	168	79	205	60	0.006	23.5	0.520755
SM66_02130	blaNDM-1_1_CAZ39946.1	27.5	40	18	45	26	1	2	41	185	221	54	0.047	18.5	0.150943
SM66_02903	blaNDM-1_1_CAZ39946.1	21.239	113	38	33.63	62	4	16	120	87	180	77	0.55	16.5	0.426415
SM66_02975	blaNDM-1_1_CAZ39946.1	25.926	81	29	35.8	46	2	10	90	21	87	50	0.005	23.1	0.30566
SM66_03212	blaNDM-1_1_CAZ39946.1	28.889	45	22	48.89	30	1	26	68	134	178	63	0.031	18.9	0.169811
SM66_03582	blaNDM-1_1_CAZ39946.1	30.435	46	23	50	27	2	17	62	70	110	62	0.013	20	0.173585
SM66_03902	blaNDM-1_1_CAZ39946.1	28.788	66	27	40.91	45	1	5	68	23	88	59	0.015	20.8	0.249057
SM66_04344	blaNDM-1_1_CAZ39946.1	24.779	113	45	39.82	72	4	80	192	111	210	52	0.059	20.4	0.426415
EC04_00043	blaOXA-48_1_AAP70012.1	23.158	95	39	41.05	60	3	10	91	104	198	58	0.088	18.9	0.351852
EC04_00420	blaOXA-48_1_AAP70012.1	26.087	23	10	43.48	17	0	19	41	120	142	56	0.56	14.2	0.0851852
EC04_00701	blaOXA-48_1_AAP70012.1	25.373	67	29	43.28	37	2	41	107	59	112	59	0.015	20.8	0.248148
EC04_01393	blaOXA-48_1_AAP70012.1	21.053	57	27	47.37	44	1	15	71	74	129	53	0.84	15.4	0.211111
EC04_01494	blaOXA-48_1_AAP70012.1	22.642	106	45	42.45	62	6	37	136	48	139	60	0.26	17.7	0.392593
EC04_01754	blaOXA-48_1_AAP70012.1	25.424	59	28	47.46	35	2	4	57	190	244	72	0.002	22.3	0.218519
EC04_01928	blaOXA-48_1_AAP70012.1	25.581	86	34	39.53	43	4	19	85	132	215	67	0.45	16.2	0.318519
EC04_02402	blaOXA-48_1_AAP70012.1	37.5	16	10	62.5	10	0	1	16	196	211	50	0.029	16.9	0.0592593
EC04_03277	blaOXA-48_1_AAP70012.1	29.63	27	12	44.44	19	0	5	31	16	42	50	0.089	16.9	0.1
EC04_03586	blaOXA-48_1_AAP70012.1	27.381	84	33	39.29	46	3	8	89	106	176	54	0.047	20	0.311111
EC04_04084	blaOXA-48_1_AAP70012.1	29.688	64	29	45.31	39	2	35	92	75	138	53	0.002	23.1	0.237037
EC04_04089	blaOXA-48_1_AAP70012.1	27.119	59	29	49.15	37	2	11	63	85	143	57	0.001	23.5	0.218519
EC04_04435	blaOXA-48_1_AAP70012.1	25	64	25	39.06	37	2	13	75	212	265	72	0.5	15.8	0.237037
EC04_04442	blaOXA-48_1_AAP70012.1	21.212	99	36	36.36	54	4	93	191	83	157	50	0.35	17.7	0.366667
EC04_04445	blaOXA-48_1_AAP70012.1	19.118	68	27	39.71	46	2	21	80	162	228	50	0.37	16.9	0.251852
EC04_04512	blaOXA-48_1_AAP70012.1	19.149	47	22	46.81	35	1	16	62	167	210	75	0.84	14.6	0.174074
EC25_00892	blaOXA-48_1_AAP70012.1	25.373	67	29	43.28	37	2	41	107	59	112	59	0.015	20.8	0.248148
EC25_01183	blaOXA-48_1_AAP70012.1	26.087	23	10	43.48	17	0	19	41	120	142	56	0.56	14.2	0.0851852
EC25_01317	blaOXA-48_1_AAP70012.1	23.158	95	39	41.05	60	3	10	91	104	198	58	0.088	18.9	0.351852
EC25_01664	blaOXA-48_1_AAP70012.1	19.444	36	19	52.78	29	0	23	58	170	205	61	0.23	16.2	0.133333
EC25_01868	blaOXA-48_1_AAP70012.1	21.053	57	27	47.37	44	1	15	71	74	129	53	0.8	15.8	0.211111
EC25_02240	blaOXA-48_1_AAP70012.1	27.381	84	33	39.29	46	3	8	89	106	176	54	0.047	20	0.311111
EC25_03086	blaOXA-48_1_AAP70012.1	20.833	72	30	41.67	51	2	31	102	7	72	90	0.03	19.6	0.266667
EC25_03086	blaOXA-48_1_AAP70012.1	27.273	66	25	37.88	40	3	6	63	181	246	90	0.81	15.4	0.244444
EC25_03723	blaOXA-48_1_AAP70012.1	29.63	27	12	44.44	19	0	5	31	16	42	50	0.088	16.9	0.1
EC25_03851	blaOXA-48_1_AAP70012.1	22.093	86	30	34.88	60	3	79	158	25	109	50	0.36	17.3	0.318519
EC25_04271	blaOXA-48_1_AAP70012.1	27.119	59	28	47.46	37	2	11	63	85	143	57	0.002	23.1	0.218519
EC25_04276	blaOXA-48_1_AAP70012.1	29.688	64	29	45.31	39	2	35	92	75	138	53	0.002	23.1	0.237037
EC25_04482	blaOXA-48_1_AAP70012.1	21.739	69	25	36.23	48	2	30	98	33	95	58	0.42	16.5	0.255556
EC25_04618	blaOXA-48_1_AAP70012.1	25.424	59	28	47.46	35	2	4	57	190	244	72	0.002	22.7	0.218519
EC25_04761	blaOXA-48_1_AAP70012.1	23.077	104	39	37.5	70	3	35	132	145	244	59	0.056	20	0.385185
EC25_04890	blaOXA-48_1_AAP70012.1	19.149	47	22	46.81	35	1	16	62	167	210	75	0.84	14.6	0.174074
EC25_05117	blaOXA-48_1_AAP70012.1	23.077	52	23	44.23	39	1	6	56	156	207	72	0.021	19.2	0.192593
EC25_05316	blaOXA-48_1_AAP70012.1	24.658	73	29	39.73	49	3	1	70	135	204	78	0.18	17.3	0.27037
EC25_05321	blaOXA-48_1_AAP70012.1	23.301	103	40	38.83	69	3	36	132	146	244	58	0.11	18.9	0.381481
EC25_05347	blaOXA-48_1_AAP70012.1	35.484	31	14	45.16	15	2	3	28	210	240	57	0.053	17.3	0.114815
EL06_00913	blaOXA-48_1_AAP70012.1	19.737	76	27	35.53	55	2	30	105	84	153	60	0.086	18.9	0.281481
EL06_00984	blaOXA-48_1_AAP70012.1	25	56	28	50	36	3	17	69	177	229	70	0.51	15.4	0.207407
EL06_01026	blaOXA-48_1_AAP70012.1	22.449	49	20	40.82	29	1	3	42	70	118	51	0.33	16.2	0.181481
EL06_01190	blaOXA-48_1_AAP70012.1	20.988	81	31	38.27	56	1	10	82	104	184	51	0.22	17.7	0.3
EL06_02127	blaOXA-48_1_AAP70012.1	23.958	96	42	43.75	56	6	34	115	123	215	59	0.007	22.3	0.355556
EL06_02487	blaOXA-48_1_AAP70012.1	24.762	105	37	35.24	63	3	53	149	30	126	50	0.00045	26.6	0.388889
EL06_02702	blaOXA-48_1_AAP70012.1	26.316	57	24	42.11	35	2	6	57	190	244	69	0.000807	23.5	0.211111
EL06_02884	blaOXA-48_1_AAP70012.1	24.348	115	51	44.35	67	6	96	199	151	256	51	0.042	20.8	0.425926
EL06_03094	blaOXA-48_1_AAP70012.1	27.381	84	33	39.29	46	3	8	89	106	176	54	0.035	20.4	0.311111
EL06_03196	blaOXA-48_1_AAP70012.1	26.984	63	24	38.1	41	2	31	90	21	81	56	0.12	18.1	0.233333
EL06_03883	blaOXA-48_1_AAP70012.1	27.119	59	28	47.46	37	2	11	63	85	143	57	0.002	22.7	0.218519
EL06_03888	blaOXA-48_1_AAP70012.1	29.688	64	29	45.31	39	2	35	92	75	138	53	0.002	23.1	0.237037
EL06_04797	blaOXA-48_1_AAP70012.1	28.235	85	42	49.41	52	5	46	123	101	183	63	0.000341	25.8	0.314815
KP15_00296	blaOXA-48_1_AAP70012.1	25.455	55	24	43.64	34	1	22	76	81	128	70	0.14	17.3	0.203704
KP15_00670	blaOXA-48_1_AAP70012.1	24.731	93	36	38.71	46	5	46	138	155	223	57	0.4	17.3	0.344444
KP15_00914	blaOXA-48_1_AAP70012.1	25.263	95	37	38.95	61	3	19	103	108	202	58	0.017	21.2	0.351852
KP15_01009	blaOXA-48_1_AAP70012.1	30.769	39	18	46.15	24	1	19	54	119	157	57	0.011	19.6	0.144444
KP15_01096	blaOXA-48_1_AAP70012.1	25.862	58	25	43.1	36	4	12	65	192	246	68	0.3	16.2	0.214815
KP15_01121	blaOXA-48_1_AAP70012.1	30.556	36	17	47.22	21	2	32	64	89	123	52	0.33	15.8	0.133333
KP15_01146	blaOXA-48_1_AAP70012.1	23.81	42	19	45.24	32	0	18	59	80	121	64	0.13	16.9	0.155556
KP15_01888	blaOXA-48_1_AAP70012.1	25.397	63	24	38.1	27	3	4	46	25	87	77	0.21	16.2	0.233333
KP15_02690	blaOXA-48_1_AAP70012.1	21.244	193	72	37.31	120	8	123	300	90	265	56	0.19	19.2	0.714815
KP15_02791	blaOXA-48_1_AAP70012.1	24.561	57	25	43.86	36	2	6	57	190	244	69	0.000446	24.3	0.211111
KP15_02925	blaOXA-48_1_AAP70012.1	20.301	133	53	39.85	73	7	27	136	17	139	67	0.49	16.9	0.492593
KP15_03051	blaOXA-48_1_AAP70012.1	22.951	61	28	45.9	45	1	7	65	11	71	51	0.093	18.5	0.225926
KP15_03155	blaOXA-48_1_AAP70012.1	21.138	123	50	40.65	92	4	45	164	94	214	64	0.1	19.2	0.455556
KP15_04225	blaOXA-48_1_AAP70012.1	25	56	24	42.86	33	2	1	49	6	59	100	0.16	16.2	0.207407
KP15_04468	blaOXA-48_1_AAP70012.1	25.532	47	19	40.43	23	2	25	59	177	223	59	0.76	14.6	0.174074
KP15_04896	blaOXA-48_1_AAP70012.1	21.905	105	38	36.19	66	3	52	148	30	126	50	0.011	22.3	0.388889
KP15_04963	blaOXA-48_1_AAP70012.1	28.125	64	29	45.31	40	2	35	92	75	138	53	0.01	21.2	0.237037
KP15_04971	blaOXA-48_1_AAP70012.1	27.119	59	28	47.46	37	2	11	63	85	143	57	0.002	22.7	0.218519
KP15_04991	blaOXA-48_1_AAP70012.1	25	56	25	44.64	35	3	41	96	31	79	55	0.098	18.1	0.207407
KP15_05186	blaOXA-48_1_AAP70012.1	27.273	88	37	42.05	56	3	11	91	64	150	64	0.002	23.9	0.325926
KP25_00569	blaOXA-48_1_AAP70012.1	25.455	55	24	43.64	34	1	22	76	81	128	70	0.37	16.2	0.203704
KP25_00871	blaOXA-48_1_AAP70012.1	24.731	93	36	38.71	46	5	46	138	155	223	57	0.45	16.9	0.344444
KP25_00980	blaOXA-48_1_AAP70012.1	38.889	18	9	50	11	0	16	33	185	202	50	0.15	15.4	0.0666667
KP25_01117	blaOXA-48_1_AAP70012.1	21.138	123	50	40.65	92	4	45	164	94	214	64	0.1	19.2	0.455556
KP25_01230	blaOXA-48_1_AAP70012.1	22.951	61	28	45.9	45	1	7	65	11	71	51	0.093	18.5	0.225926
KP25_01831	blaOXA-48_1_AAP70012.1	24.561	57	25	43.86	36	2	6	57	190	244	69	0.000446	24.3	0.211111
KP25_02692	blaOXA-48_1_AAP70012.1	26.437	87	35	40.23	52	2	33	118	58	133	55	0.011	21.9	0.322222
KP25_02776	blaOXA-48_1_AAP70012.1	25.397	63	24	38.1	27	3	4	46	25	87	77	0.21	16.2	0.233333
KP25_02841	blaOXA-48_1_AAP70012.1	22.68	97	47	48.45	60	5	17	111	164	247	53	0.1	19.2	0.359259
KP25_03667	blaOXA-48_1_AAP70012.1	30.769	39	18	46.15	24	1	19	54	119	157	57	0.011	19.6	0.144444
KP25_03968	blaOXA-48_1_AAP70012.1	17.949	78	29	37.18	53	1	14	80	157	234	71	0.29	16.5	0.288889
KP25_04242	blaOXA-48_1_AAP70012.1	23.214	56	24	42.86	36	3	41	96	31	79	55	0.29	16.9	0.207407
KP25_04461	blaOXA-48_1_AAP70012.1	25.532	47	19	40.43	23	2	25	59	177	223	59	0.76	14.6	0.174074
KP25_04592	blaOXA-48_1_AAP70012.1	22.951	61	22	36.07	37	2	44	100	104	158	57	0.49	16.2	0.225926
KP25_04723	blaOXA-48_1_AAP70012.1	28.125	64	29	45.31	40	2	35	92	75	138	53	0.01	21.2	0.237037
KP25_04731	blaOXA-48_1_AAP70012.1	27.119	59	28	47.46	37	2	11	63	85	143	57	0.002	22.7	0.218519
KP25_04764	blaOXA-48_1_AAP70012.1	20.301	133	53	39.85	73	7	27	136	17	139	67	0.49	16.9	0.492593
KP25_04808	blaOXA-48_1_AAP70012.1	19.298	57	22	38.6	37	1	25	81	183	230	52	0.97	15.4	0.211111
KP25_04848	blaOXA-48_1_AAP70012.1	21.905	105	38	36.19	66	3	52	148	30	126	50	0.01	22.3	0.388889
MM04_00521	blaOXA-48_1_AAP70012.1	41.176	17	8	47.06	10	0	5	21	65	81	57	0.063	16.2	0.062963
MM04_00630	blaOXA-48_1_AAP70012.1	24	25	13	52	19	0	2	26	180	204	66	0.11	15.8	0.0925926
MM04_01434	blaOXA-48_1_AAP70012.1	20.37	54	24	44.44	37	1	3	50	101	154	55	0.026	19.6	0.2
MM04_01531	blaOXA-48_1_AAP70012.1	23.881	67	28	41.79	41	3	21	82	183	244	62	0.1	18.1	0.248148
MM04_01621	blaOXA-48_1_AAP70012.1	31.25	48	20	41.67	20	3	11	46	71	117	71	0.59	14.6	0.177778
MM04_02157	blaOXA-48_1_AAP70012.1	29.114	79	36	45.57	33	4	10	69	3	77	72	0.2	16.9	0.292593
MM04_02179	blaOXA-48_1_AAP70012.1	17.808	73	31	42.47	57	2	2	71	138	210	64	0.9	15.4	0.27037
MM04_02923	blaOXA-48_1_AAP70012.1	41.176	17	8	47.06	10	0	5	21	65	81	57	0.063	16.2	0.062963
MM04_03235	blaOXA-48_1_AAP70012.1	21.053	114	43	37.72	77	4	5	115	67	170	96	0.13	18.1	0.422222
MM04_03367	blaOXA-48_1_AAP70012.1	24.561	57	24	42.11	38	2	13	68	197	249	51	0.15	17.7	0.211111
MM11_00777	blaOXA-48_1_AAP70012.1	20.37	54	24	44.44	37	1	3	50	101	154	55	0.026	19.6	0.2
MM11_00943	blaOXA-48_1_AAP70012.1	31.25	48	20	41.67	20	3	11	46	71	117	71	0.28	15.4	0.177778
MM11_01384	blaOXA-48_1_AAP70012.1	25.641	39	20	51.28	28	1	30	67	153	191	52	0.61	15.4	0.144444
MM11_01949	blaOXA-48_1_AAP70012.1	24.561	57	24	42.11	38	2	13	68	197	249	51	0.15	17.7	0.211111
MM11_02344	blaOXA-48_1_AAP70012.1	24.211	95	41	43.16	64	4	60	150	64	154	51	0.56	16.9	0.351852
MM11_02612	blaOXA-48_1_AAP70012.1	37.5	16	7	43.75	10	0	6	21	66	81	53	0.32	14.2	0.0592593
MM11_03651	blaOXA-48_1_AAP70012.1	23.077	117	45	38.46	68	5	20	114	148	264	52	0.47	17.3	0.433333
MM11_03758	blaOXA-48_1_AAP70012.1	25.581	43	17	39.53	24	1	18	52	2	44	66	0.4	15	0.159259
MM12_00320	blaOXA-48_1_AAP70012.1	20.37	54	24	44.44	37	1	3	50	101	154	55	0.026	19.6	0.2
MM12_01259	blaOXA-48_1_AAP70012.1	24.561	57	24	42.11	38	2	13	68	197	249	51	0.15	17.7	0.211111
MM12_02148	blaOXA-48_1_AAP70012.1	18.519	54	20	37.04	40	1	2	55	194	243	50	0.83	15.4	0.2
MM12_02499	blaOXA-48_1_AAP70012.1	21.212	33	15	45.45	21	1	9	41	29	56	63	0.49	15	0.122222
MM12_03139	blaOXA-48_1_AAP70012.1	24.211	95	41	43.16	64	4	60	150	64	154	51	0.86	16.2	0.351852
MM12_03862	blaOXA-48_1_AAP70012.1	20.732	82	34	41.46	61	2	17	98	88	165	59	0.074	19.2	0.303704
MM12_03908	blaOXA-48_1_AAP70012.1	21.429	112	42	37.5	77	4	5	114	67	169	94	0.072	18.9	0.414815
MM13_00232	blaOXA-48_1_AAP70012.1	20.37	54	24	44.44	37	1	3	50	101	154	55	0.026	19.6	0.2
MM13_01442	blaOXA-48_1_AAP70012.1	19.54	87	39	44.83	66	2	11	94	1	86	82	0.37	16.5	0.322222
MM13_02158	blaOXA-48_1_AAP70012.1	30.769	39	20	51.28	26	1	30	67	153	191	52	0.12	17.3	0.144444
MM13_02214	blaOXA-48_1_AAP70012.1	41.176	17	8	47.06	10	0	5	21	65	81	57	0.063	16.2	0.062963
MM13_02789	blaOXA-48_1_AAP70012.1	24.211	95	41	43.16	64	4	60	150	64	154	51	0.56	16.9	0.351852
MM13_03380	blaOXA-48_1_AAP70012.1	24.561	57	24	42.11	38	2	13	68	197	249	51	0.15	17.7	0.211111
MM13_03821	blaOXA-48_1_AAP70012.1	29.787	47	24	51.06	31	1	8	52	132	178	61	0.001	22.7	0.174074
MM35_00374	blaOXA-48_1_AAP70012.1	24.561	57	24	42.11	38	2	13	68	197	249	51	0.15	17.7	0.211111
MM35_01073	blaOXA-48_1_AAP70012.1	20.37	54	24	44.44	37	1	3	50	101	154	55	0.026	19.6	0.2
MM35_03561	blaOXA-48_1_AAP70012.1	17.808	73	31	42.47	57	2	2	71	138	210	64	0.64	15.8	0.27037
MM55_00726	blaOXA-48_1_AAP70012.1	23.214	56	23	41.07	38	2	14	68	198	249	50	0.59	16.2	0.207407
MM55_00908	blaOXA-48_1_AAP70012.1	41.176	17	8	47.06	10	0	5	21	65	81	57	0.063	16.2	0.062963
MM55_01668	blaOXA-48_1_AAP70012.1	22.131	122	52	42.62	82	4	27	139	102	219	51	0.7	16.9	0.451852
MM55_01861	blaOXA-48_1_AAP70012.1	22.727	44	21	47.73	33	1	16	58	2	45	67	0.26	16.2	0.162963
MM55_01894	blaOXA-48_1_AAP70012.1	31.579	19	11	57.89	13	0	3	21	107	125	58	0.19	15	0.0703704
MM55_02385	blaOXA-48_1_AAP70012.1	20.37	54	24	44.44	37	1	3	50	101	154	55	0.026	19.6	0.2
MM56_00512	blaOXA-48_1_AAP70012.1	17.808	73	31	42.47	57	2	2	71	138	210	64	0.64	15.8	0.27037
MM56_01183	blaOXA-48_1_AAP70012.1	41.176	17	8	47.06	10	0	5	21	65	81	57	0.063	16.2	0.062963
MM56_01306	blaOXA-48_1_AAP70012.1	24.561	57	24	42.11	38	2	13	68	197	249	51	0.15	17.7	0.211111
MM56_02121	blaOXA-48_1_AAP70012.1	24.211	95	41	43.16	64	4	60	150	64	154	51	0.43	17.3	0.351852
MM56_02535	blaOXA-48_1_AAP70012.1	26.263	99	40	40.4	65	4	8	105	167	258	85	0.025	20.4	0.366667
MM56_03791	blaOXA-48_1_AAP70012.1	20.37	54	24	44.44	37	1	3	50	101	154	55	0.026	19.6	0.2
MM58_00484	blaOXA-48_1_AAP70012.1	23.729	59	26	44.07	43	1	18	74	86	144	68	0.011	20.4	0.218519
MM58_01041	blaOXA-48_1_AAP70012.1	30.769	91	37	40.66	44	5	23	100	117	201	53	0.007	22.3	0.337037
MM58_01921	blaOXA-48_1_AAP70012.1	20.37	54	28	51.85	42	1	15	67	138	191	73	0.083	17.7	0.2
MM58_02455	blaOXA-48_1_AAP70012.1	31.579	19	11	57.89	13	0	3	21	107	125	58	0.17	15	0.0703704
MM58_02676	blaOXA-48_1_AAP70012.1	20.37	54	24	44.44	37	1	3	50	101	154	55	0.026	19.6	0.2
MM58_03014	blaOXA-48_1_AAP70012.1	31.579	57	25	43.86	35	3	36	91	205	258	55	0.023	20	0.211111
MM58_03297	blaOXA-48_1_AAP70012.1	25.641	39	17	43.59	24	1	3	41	106	139	60	0.058	17.7	0.144444
MM58_03401	blaOXA-48_1_AAP70012.1	26.316	57	24	42.11	37	2	13	68	197	249	51	0.038	19.6	0.211111
MM58_03865	blaOXA-48_1_AAP70012.1	28.889	45	17	37.78	32	0	9	53	21	65	75	0.15	16.5	0.166667
MM64_00446	blaOXA-48_1_AAP70012.1	24.561	57	24	42.11	38	2	13	68	197	249	51	0.15	17.7	0.211111
MM64_01355	blaOXA-48_1_AAP70012.1	20.37	54	24	44.44	37	1	3	50	101	154	55	0.026	19.6	0.2
MM64_02160	blaOXA-48_1_AAP70012.1	19.298	57	24	42.11	39	1	6	55	106	162	77	0.17	16.5	0.211111
MM64_03189	blaOXA-48_1_AAP70012.1	31.579	19	11	57.89	13	0	3	21	107	125	58	0.19	15	0.0703704
MM64_03222	blaOXA-48_1_AAP70012.1	22.727	44	21	47.73	33	1	16	58	2	45	67	0.26	16.2	0.162963
MM64_03321	blaOXA-48_1_AAP70012.1	29.032	31	15	48.39	20	1	8	38	103	131	51	0.069	17.3	0.114815
MM65_00350	blaOXA-48_1_AAP70012.1	20.37	54	24	44.44	37	1	3	50	101	154	55	0.026	19.6	0.2
MM65_00814	blaOXA-48_1_AAP70012.1	41.176	17	8	47.06	10	0	5	21	65	81	57	0.063	16.2	0.062963
MM65_02866	blaOXA-48_1_AAP70012.1	22.727	44	21	47.73	33	1	16	58	2	45	67	0.26	16.2	0.162963
MM65_02899	blaOXA-48_1_AAP70012.1	31.579	19	11	57.89	13	0	3	21	107	125	58	0.19	15	0.0703704
MM65_03140	blaOXA-48_1_AAP70012.1	17.808	73	31	42.47	57	2	2	71	138	210	64	0.64	15.8	0.27037
MM65_03260	blaOXA-48_1_AAP70012.1	26.263	99	40	40.4	65	4	8	105	167	258	85	0.025	20.4	0.366667
MM65_03388	blaOXA-48_1_AAP70012.1	24.561	57	24	42.11	38	2	13	68	197	249	51	0.15	17.7	0.211111
MM65_03534	blaOXA-48_1_AAP70012.1	24.211	95	41	43.16	64	4	60	150	64	154	51	0.43	17.3	0.351852
MM65_03709	blaOXA-48_1_AAP70012.1	23.333	60	30	50	45	1	3	61	7	66	79	0.016	19.6	0.222222
PM23_00572	blaOXA-48_1_AAP70012.1	20.741	135	46	34.07	78	5	60	178	74	195	52	0.99	16.5	0.5
PM23_00809	blaOXA-48_1_AAP70012.1	20.27	74	32	43.24	50	1	55	128	100	164	52	0.22	17.7	0.274074
PM23_00981	blaOXA-48_1_AAP70012.1	21.875	160	67	41.88	95	5	3	142	2	151	75	0.000201	27.7	0.592593
PM23_01155	blaOXA-48_1_AAP70012.1	22.951	61	23	37.7	42	1	1	56	1	61	73	0.018	19.6	0.225926
PM23_01567	blaOXA-48_1_AAP70012.1	26.866	67	27	40.3	36	3	2	60	183	244	71	0.11	17.7	0.248148
PM23_01855	blaOXA-48_1_AAP70012.1	23.404	47	24	51.06	32	2	1	47	130	172	72	0.28	15.8	0.174074
PM23_01927	blaOXA-48_1_AAP70012.1	28.571	28	15	53.57	20	0	28	55	172	199	51	0.064	17.3	0.103704
PM23_02016	blaOXA-48_1_AAP70012.1	24.615	65	27	41.54	41	2	51	107	23	87	50	0.51	16.2	0.240741
PM23_02030	blaOXA-48_1_AAP70012.1	24.242	33	16	48.48	25	0	23	55	144	176	57	0.17	16.2	0.122222
PM23_03031	blaOXA-48_1_AAP70012.1	22.857	35	17	48.57	24	1	6	40	9	40	61	0.24	15.8	0.12963
PM82_00010	blaOXA-48_1_AAP70012.1	22.857	35	17	48.57	24	1	6	40	9	40	61	0.24	15.8	0.12963
PM82_00077	blaOXA-48_1_AAP70012.1	24.138	58	24	41.38	40	1	36	93	147	200	54	0.21	17.3	0.214815
PM82_00133	blaOXA-48_1_AAP70012.1	21.875	160	67	41.88	95	5	3	142	2	151	75	0.000201	27.7	0.592593
PM82_00837	blaOXA-48_1_AAP70012.1	20.741	135	46	34.07	78	5	60	178	74	195	52	0.99	16.5	0.5
PM82_01279	blaOXA-48_1_AAP70012.1	19	100	35	35	76	1	8	102	31	130	86	0.51	16.2	0.37037
PM82_01817	blaOXA-48_1_AAP70012.1	26.866	67	27	40.3	36	3	2	60	183	244	71	0.11	17.7	0.248148
PM82_02892	blaOXA-48_1_AAP70012.1	24.242	33	16	48.48	25	0	23	55	144	176	57	0.17	16.2	0.122222
PM82_03056	blaOXA-48_1_AAP70012.1	23.404	47	24	51.06	32	2	1	47	130	172	72	0.28	15.8	0.174074
SM01_00098	blaOXA-48_1_AAP70012.1	19.54	87	35	40.23	47	4	13	99	3	66	63	0.33	17.3	0.322222
SM01_00161	blaOXA-48_1_AAP70012.1	21.782	101	40	39.6	65	3	4	102	20	108	76	0.11	18.5	0.374074
SM01_00177	blaOXA-48_1_AAP70012.1	26.667	30	13	43.33	22	0	5	34	124	153	51	0.67	14.6	0.111111
SM01_00350	blaOXA-48_1_AAP70012.1	39.474	38	18	47.37	19	2	16	53	17	50	53	0.028	18.9	0.140741
SM01_00410	blaOXA-48_1_AAP70012.1	29.032	31	16	51.61	19	1	2	32	236	263	56	0.067	17.3	0.114815
SM01_00888	blaOXA-48_1_AAP70012.1	22.222	72	30	41.67	43	2	35	97	59	126	64	0.57	15.8	0.266667
SM01_01343	blaOXA-48_1_AAP70012.1	30	40	17	42.5	26	1	1	40	115	152	61	0.1	17.3	0.148148
SM01_01666	blaOXA-48_1_AAP70012.1	29.787	47	24	51.06	32	1	9	54	123	169	67	0.000182	25	0.174074
SM01_01784	blaOXA-48_1_AAP70012.1	22.619	84	35	41.67	62	3	54	134	108	191	55	0.87	16.2	0.311111
SM01_01933	blaOXA-48_1_AAP70012.1	18.947	95	36	37.89	58	3	27	107	68	157	60	0.22	17.7	0.351852
SM01_03162	blaOXA-48_1_AAP70012.1	23.158	95	39	41.05	60	3	10	91	104	198	58	0.21	17.7	0.351852
SM01_04008	blaOXA-48_1_AAP70012.1	32.258	31	16	51.61	19	2	24	53	96	125	50	0.38	15.4	0.114815
SM01_04017	blaOXA-48_1_AAP70012.1	35.714	42	23	54.76	22	2	15	54	153	191	51	0.88	15	0.155556
SM01_04572	blaOXA-48_1_AAP70012.1	21.642	134	49	36.57	86	5	9	141	65	180	77	0.81	16.5	0.496296
SM04_00047	blaOXA-48_1_AAP70012.1	32.258	31	16	51.61	19	2	24	53	96	125	50	0.38	15.4	0.114815
SM04_00183	blaOXA-48_1_AAP70012.1	21.311	61	21	34.43	41	1	10	70	91	144	84	0.47	15.4	0.225926
SM04_00636	blaOXA-48_1_AAP70012.1	22.857	35	14	40	27	0	24	58	110	144	56	0.17	16.5	0.12963
SM04_00843	blaOXA-48_1_AAP70012.1	32.558	43	22	51.16	28	1	9	50	123	165	61	0.000195	25	0.159259
SM04_01054	blaOXA-48_1_AAP70012.1	25	40	19	47.5	27	1	19	55	119	158	59	0.11	16.9	0.148148
SM04_01336	blaOXA-48_1_AAP70012.1	29.032	31	16	51.61	19	1	2	32	236	263	56	0.067	17.3	0.114815
SM04_01529	blaOXA-48_1_AAP70012.1	21.782	101	40	39.6	65	3	4	102	20	108	76	0.12	18.5	0.374074
SM04_01584	blaOXA-48_1_AAP70012.1	19.481	77	31	40.26	40	3	13	89	3	57	56	0.46	16.9	0.285185
SM04_02279	blaOXA-48_1_AAP70012.1	23.158	95	39	41.05	60	3	10	91	104	198	58	0.21	17.7	0.351852
SM04_03574	blaOXA-48_1_AAP70012.1	30	40	17	42.5	26	1	1	40	115	152	61	0.14	16.9	0.148148
SM04_04202	blaOXA-48_1_AAP70012.1	27.143	70	32	45.71	40	3	2	71	69	127	52	0.046	19.6	0.259259
SM04_04990	blaOXA-48_1_AAP70012.1	25.49	51	24	47.06	34	1	49	99	51	97	50	0.003	22.7	0.188889
SM09_00274	blaOXA-48_1_AAP70012.1	29.787	47	24	51.06	32	1	9	54	123	169	67	0.000182	25	0.174074
SM09_00403	blaOXA-48_1_AAP70012.1	22.619	84	35	41.67	62	3	54	134	108	191	55	0.72	16.2	0.311111
SM09_00494	blaOXA-48_1_AAP70012.1	25	40	19	47.5	27	1	19	55	119	158	59	0.11	16.9	0.148148
SM09_00550	blaOXA-48_1_AAP70012.1	20.192	104	39	37.5	64	3	27	116	68	166	67	0.13	18.5	0.385185
SM09_00889	blaOXA-48_1_AAP70012.1	20.482	83	29	34.94	44	2	8	70	15	95	54	0.21	17.3	0.307407
SM09_01429	blaOXA-48_1_AAP70012.1	23.611	72	31	43.06	42	2	35	97	59	126	64	0.082	18.5	0.266667
SM09_02142	blaOXA-48_1_AAP70012.1	30.556	36	18	50	24	1	8	42	119	154	53	0.029	18.9	0.133333
SM09_02469	blaOXA-48_1_AAP70012.1	23.158	95	39	41.05	60	3	10	91	104	198	58	0.21	17.7	0.351852
SM09_02664	blaOXA-48_1_AAP70012.1	23.529	68	28	41.18	42	2	40	101	23	86	61	0.65	15.8	0.251852
SM09_02923	blaOXA-48_1_AAP70012.1	19.737	76	30	39.47	39	3	20	95	4	57	53	0.72	16.2	0.281481
SM09_02978	blaOXA-48_1_AAP70012.1	21.782	101	40	39.6	65	3	4	102	20	108	76	0.11	18.5	0.374074
SM09_03599	blaOXA-48_1_AAP70012.1	23.404	94	38	40.43	64	4	1	92	115	202	96	0.84	15.4	0.348148
SM09_03816	blaOXA-48_1_AAP70012.1	30	40	17	42.5	26	1	1	40	115	152	61	0.14	16.9	0.148148
SM09_04485	blaOXA-48_1_AAP70012.1	22.535	71	31	43.66	43	2	16	74	100	170	78	0.026	19.2	0.262963
SM09_04542	blaOXA-48_1_AAP70012.1	29.032	31	16	51.61	19	1	2	32	236	263	56	0.067	17.3	0.114815
SM09_04654	blaOXA-48_1_AAP70012.1	24.638	69	28	40.58	34	4	36	104	112	162	50	0.24	17.7	0.255556
SM21_00392	blaOXA-48_1_AAP70012.1	19.737	76	30	39.47	53	3	36	105	69	142	54	0.91	15.8	0.281481
SM21_00471	blaOXA-48_1_AAP70012.1	19.54	87	35	40.23	47	4	13	99	3	66	63	0.33	17.3	0.322222
SM21_00535	blaOXA-48_1_AAP70012.1	21.782	101	40	39.6	65	3	4	102	20	108	76	0.12	18.5	0.374074
SM21_00652	blaOXA-48_1_AAP70012.1	23.684	76	32	42.11	41	3	46	115	177	241	50	0.32	17.3	0.281481
SM21_00770	blaOXA-48_1_AAP70012.1	29.032	31	16	51.61	19	1	2	32	236	263	56	0.067	17.3	0.114815
SM21_01234	blaOXA-48_1_AAP70012.1	22.857	70	33	47.14	45	2	35	97	59	126	64	0.059	18.9	0.259259
SM21_01679	blaOXA-48_1_AAP70012.1	30	40	17	42.5	26	1	1	40	115	152	61	0.14	16.9	0.148148
SM21_01974	blaOXA-48_1_AAP70012.1	19.231	104	39	37.5	65	3	27	116	68	166	67	0.2	17.7	0.385185
SM21_02029	blaOXA-48_1_AAP70012.1	25	40	19	47.5	27	1	19	55	119	158	59	0.11	16.9	0.148148
SM21_02127	blaOXA-48_1_AAP70012.1	22.619	84	35	41.67	62	3	54	134	108	191	55	0.95	15.8	0.311111
SM21_02238	blaOXA-48_1_AAP70012.1	29.787	47	24	51.06	32	1	9	54	123	169	67	0.000182	25	0.174074
SM21_03385	blaOXA-48_1_AAP70012.1	23.158	95	39	41.05	60	3	10	91	104	198	58	0.21	17.7	0.351852
SM21_03904	blaOXA-48_1_AAP70012.1	21.569	51	21	41.18	35	1	3	53	106	151	73	0.14	16.9	0.188889
SM21_04064	blaOXA-48_1_AAP70012.1	24.638	69	30	43.48	41	3	2	70	69	126	51	0.8	15.8	0.255556
SM24_00111	blaOXA-48_1_AAP70012.1	30	40	17	42.5	26	1	1	40	115	152	61	0.14	16.9	0.148148
SM24_00527	blaOXA-48_1_AAP70012.1	22.857	70	32	45.71	45	2	35	97	59	126	64	0.36	16.5	0.259259
SM24_01019	blaOXA-48_1_AAP70012.1	29.032	31	16	51.61	19	1	2	32	236	263	56	0.067	17.3	0.114815
SM24_01206	blaOXA-48_1_AAP70012.1	26.667	30	13	43.33	22	0	5	34	124	153	51	0.54	15	0.111111
SM24_02393	blaOXA-48_1_AAP70012.1	23.158	95	39	41.05	60	3	10	91	104	198	58	0.21	17.7	0.351852
SM24_02815	blaOXA-48_1_AAP70012.1	29.787	47	24	51.06	32	1	9	54	123	169	67	0.000182	25	0.174074
SM24_03291	blaOXA-48_1_AAP70012.1	21.782	101	40	39.6	65	3	4	102	20	108	76	0.11	18.5	0.374074
SM24_03351	blaOXA-48_1_AAP70012.1	19.54	87	35	40.23	47	4	13	99	3	66	64	0.34	16.9	0.322222
SM24_04691	blaOXA-48_1_AAP70012.1	32.258	31	16	51.61	19	2	24	53	96	125	50	0.38	15.4	0.114815
SM29_00067	blaOXA-48_1_AAP70012.1	29.032	31	16	51.61	19	1	2	32	236	263	56	0.067	17.3	0.114815
SM29_00149	blaOXA-48_1_AAP70012.1	39.474	38	17	44.74	19	2	16	53	17	50	53	0.045	18.5	0.140741
SM29_00894	blaOXA-48_1_AAP70012.1	20	40	17	42.5	32	0	11	50	34	73	69	0.16	16.5	0.148148
SM29_01079	blaOXA-48_1_AAP70012.1	30	40	17	42.5	26	1	1	40	115	152	61	0.14	16.9	0.148148
SM29_01335	blaOXA-48_1_AAP70012.1	21.782	101	40	39.6	65	3	4	102	20	108	76	0.12	18.5	0.374074
SM29_01734	blaOXA-48_1_AAP70012.1	22.424	165	62	37.58	92	7	101	259	13	147	53	0.24	18.9	0.611111
SM29_02078	blaOXA-48_1_AAP70012.1	25	40	19	47.5	27	1	19	55	119	158	59	0.11	16.9	0.148148
SM29_02162	blaOXA-48_1_AAP70012.1	22.619	84	35	41.67	62	3	54	134	108	191	55	0.87	16.2	0.311111
SM29_02282	blaOXA-48_1_AAP70012.1	32.558	43	22	51.16	28	1	9	50	123	165	61	0.000195	25	0.159259
SM29_02959	blaOXA-48_1_AAP70012.1	45.833	24	15	62.5	9	2	18	41	244	263	51	0.27	15.4	0.0888889
SM29_03038	blaOXA-48_1_AAP70012.1	22.857	35	14	40	27	0	24	58	110	144	56	0.17	16.5	0.12963
SM29_03077	blaOXA-48_1_AAP70012.1	32.353	34	15	44.12	22	1	3	35	106	139	79	0.036	17.3	0.125926
SM29_03587	blaOXA-48_1_AAP70012.1	23.158	95	39	41.05	60	3	10	91	104	198	58	0.21	17.7	0.351852
SM29_03975	blaOXA-48_1_AAP70012.1	27.143	70	32	45.71	40	3	2	71	69	127	52	0.046	19.6	0.259259
SM29_04217	blaOXA-48_1_AAP70012.1	32.258	31	16	51.61	19	2	24	53	96	125	50	0.38	15.4	0.114815
SM35_00445	blaOXA-48_1_AAP70012.1	20.588	68	37	54.41	48	4	41	105	157	221	50	0.027	20.4	0.251852
SM35_00576	blaOXA-48_1_AAP70012.1	39.474	38	18	47.37	19	2	16	53	17	50	53	0.021	19.2	0.140741
SM35_00720	blaOXA-48_1_AAP70012.1	29.032	31	16	51.61	19	1	2	32	236	263	56	0.067	17.3	0.114815
SM35_00793	blaOXA-48_1_AAP70012.1	26.667	30	13	43.33	22	0	5	34	124	153	51	0.67	14.6	0.111111
SM35_00810	blaOXA-48_1_AAP70012.1	21.782	101	40	39.6	65	3	4	102	20	108	76	0.098	18.5	0.374074
SM35_00873	blaOXA-48_1_AAP70012.1	19.54	87	35	40.23	47	4	13	99	3	66	64	0.34	16.9	0.322222
SM35_01741	blaOXA-48_1_AAP70012.1	29.787	47	24	51.06	32	1	9	54	123	169	67	0.000182	25	0.174074
SM35_01858	blaOXA-48_1_AAP70012.1	22.619	84	35	41.67	62	3	54	134	108	191	55	0.87	16.2	0.311111
SM35_02021	blaOXA-48_1_AAP70012.1	18.947	95	36	37.89	58	3	27	107	68	157	60	0.22	17.7	0.351852
SM35_03588	blaOXA-48_1_AAP70012.1	30	40	17	42.5	26	1	1	40	115	152	61	0.1	17.3	0.148148
SM35_03812	blaOXA-48_1_AAP70012.1	23.158	95	39	41.05	60	3	10	91	104	198	58	0.21	17.7	0.351852
SM35_04832	blaOXA-48_1_AAP70012.1	35.714	42	23	54.76	22	2	15	54	153	191	51	0.88	15	0.155556
SM35_04841	blaOXA-48_1_AAP70012.1	32.258	31	16	51.61	19	2	24	53	96	125	50	0.38	15.4	0.114815
SM43_00216	blaOXA-48_1_AAP70012.1	25	40	19	47.5	27	1	19	55	119	158	59	0.11	16.9	0.148148
SM43_00270	blaOXA-48_1_AAP70012.1	20.513	117	42	35.9	74	3	14	116	55	166	77	0.12	18.5	0.433333
SM43_01008	blaOXA-48_1_AAP70012.1	29.032	31	16	51.61	19	1	2	32	236	263	56	0.067	17.3	0.114815
SM43_01252	blaOXA-48_1_AAP70012.1	23.529	102	33	32.35	60	4	28	115	30	127	69	0.12	18.5	0.377778
SM43_01265	blaOXA-48_1_AAP70012.1	21.782	101	40	39.6	65	3	4	102	20	108	92	0.1	18.5	0.374074
SM43_01265	blaOXA-48_1_AAP70012.1	28	75	30	40	42	4	54	123	9	76	92	0.21	17.7	0.277778
SM43_01328	blaOXA-48_1_AAP70012.1	19.54	87	35	40.23	47	4	13	99	3	66	63	0.27	17.3	0.322222
SM43_01521	blaOXA-48_1_AAP70012.1	30	40	17	42.5	26	1	1	40	115	152	61	0.14	16.9	0.148148
SM43_02129	blaOXA-48_1_AAP70012.1	23.158	95	39	41.05	60	3	10	91	104	198	58	0.21	17.7	0.351852
SM43_03170	blaOXA-48_1_AAP70012.1	32.258	31	16	51.61	19	2	24	53	96	125	50	0.3	15.8	0.114815
SM43_03450	blaOXA-48_1_AAP70012.1	24.286	70	32	45.71	42	3	2	71	69	127	52	0.38	16.9	0.259259
SM43_04187	blaOXA-48_1_AAP70012.1	29.787	47	24	51.06	32	1	9	54	123	169	67	0.000182	25	0.174074
SM43_04821	blaOXA-48_1_AAP70012.1	22.222	36	14	38.89	28	0	8	43	18	53	58	0.82	14.6	0.133333
SM59_00129	blaOXA-48_1_AAP70012.1	29.032	31	16	51.61	19	1	2	32	236	263	56	0.067	17.3	0.114815
SM59_00323	blaOXA-48_1_AAP70012.1	21.782	101	40	39.6	65	3	4	102	20	108	76	0.12	18.5	0.374074
SM59_00378	blaOXA-48_1_AAP70012.1	19.481	77	31	40.26	40	3	13	89	3	57	56	0.46	16.9	0.285185
SM59_01052	blaOXA-48_1_AAP70012.1	25	40	19	47.5	27	1	19	55	119	158	59	0.11	16.9	0.148148
SM59_01306	blaOXA-48_1_AAP70012.1	32.558	43	22	51.16	28	1	9	50	123	165	61	0.000195	25	0.159259
SM59_01512	blaOXA-48_1_AAP70012.1	22.857	35	14	40	27	0	24	58	110	144	56	0.17	16.5	0.12963
SM59_01921	blaOXA-48_1_AAP70012.1	21.311	61	21	34.43	41	1	10	70	91	144	84	0.47	15.4	0.225926
SM59_02056	blaOXA-48_1_AAP70012.1	32.258	31	16	51.61	19	2	24	53	96	125	50	0.38	15.4	0.114815
SM59_02657	blaOXA-48_1_AAP70012.1	30	40	17	42.5	26	1	1	40	115	152	61	0.14	16.9	0.148148
SM59_03920	blaOXA-48_1_AAP70012.1	27.143	70	32	45.71	40	3	2	71	69	127	52	0.046	19.6	0.259259
SM59_04455	blaOXA-48_1_AAP70012.1	23.158	95	39	41.05	60	3	10	91	104	198	58	0.21	17.7	0.351852
SM66_00200	blaOXA-48_1_AAP70012.1	19.737	76	30	39.47	39	3	16	91	4	57	54	0.69	16.2	0.281481
SM66_00292	blaOXA-48_1_AAP70012.1	21.782	101	40	39.6	65	3	4	102	20	108	76	0.11	18.5	0.374074
SM66_00309	blaOXA-48_1_AAP70012.1	26.667	30	13	43.33	22	0	5	34	124	153	51	0.67	14.6	0.111111
SM66_00503	blaOXA-48_1_AAP70012.1	29.032	31	16	51.61	19	1	2	32	236	263	56	0.067	17.3	0.114815
SM66_00616	blaOXA-48_1_AAP70012.1	24.638	69	28	40.58	34	4	36	104	112	162	50	0.24	17.7	0.255556
SM66_01028	blaOXA-48_1_AAP70012.1	22.857	70	33	47.14	45	2	35	97	59	126	64	0.054	18.9	0.259259
SM66_01406	blaOXA-48_1_AAP70012.1	34.783	23	12	52.17	15	0	9	31	168	190	68	0.014	18.1	0.0851852
SM66_01911	blaOXA-48_1_AAP70012.1	29.787	47	24	51.06	32	1	9	54	123	169	67	0.000182	25	0.174074
SM66_02042	blaOXA-48_1_AAP70012.1	22.619	84	35	41.67	62	3	54	134	108	191	55	0.72	16.2	0.311111
SM66_02131	blaOXA-48_1_AAP70012.1	25	40	19	47.5	27	1	19	55	119	158	59	0.11	16.9	0.148148
SM66_02298	blaOXA-48_1_AAP70012.1	30	40	17	42.5	26	1	1	40	115	152	61	0.14	16.9	0.148148
SM66_02741	blaOXA-48_1_AAP70012.1	20.482	83	29	34.94	44	2	8	70	15	95	54	0.29	16.9	0.307407
SM66_02828	blaOXA-48_1_AAP70012.1	25	76	31	40.79	45	3	55	130	32	95	56	0.73	16.2	0.281481
SM66_03028	blaOXA-48_1_AAP70012.1	23.158	95	39	41.05	60	3	10	91	104	198	58	0.21	17.7	0.351852
SM66_04098	blaOXA-48_1_AAP70012.1	31.429	35	17	48.57	22	2	20	53	92	125	57	0.35	15.4	0.12963
SM66_04915	blaOXA-48_1_AAP70012.1	20.192	104	39	37.5	64	3	27	116	68	166	67	0.13	18.5	0.385185

## Sheet: Table S3
Table S3. Optical densitiy measurement for inoculum L1 to L3 using Escherichia coli ATCC 25922
		OD value at 580 nm^
	L1	L2	L3	L4
Suspension 1
1st reading	0.58	1.81	3.69	>4
2nd reading	0.55	1.84	3.67	>4
3rd reading	0.58	1.88	3.72	>4
Suspension 2
1st reading	0.49	1.59	3.74	not done
2nd reading	0.52	1.65	3.72	not done
3rd reading	0.56	1.65	3.78	not done
Suspension 3
1st reading	0.59	1.84	3.3	not done
2nd reading	0.56	1.8	3.28	not done
3rd reading	0.58	1.84	3.39	not done
Suspension 4
1st reading	0.48	1.87	3.84	not done
2nd reading	0.53	1.88	3.88	not done
3rd reading	0.5	1.92	3.85	not done
Suspension 5
1st reading	0.51	1.61	3.82	not done
2nd reading	0.51	1.64	3.82	not done
3rd reading	0.53	1.74	3.85	not done
Suspension 6
1st reading	0.62	1.7	3.57	not done
2nd reading	0.64	1.69	3.61	not done
3rd reading	0.65	1.73	3.62	not done
Suspension 7
1st reading	0.56	1.92	3.71	not done
2nd reading	0.57	1.89	3.75	not done
3rd reading	0.6	1.98	3.74	not done
Suspension 8
1st reading	0.62	1.63	3.58	not done
2nd reading	0.64	1.69	3.67	not done
3rd reading	0.59	1.69	3.71	not done
Suspension 9
1st reading	0.52	1.89	3.86	not done
2nd reading	0.54	1.95	3.88	not done
3rd reading	0.55	1.97	3.84	not done
Suspension 10
1st reading	0.62	1.63	3.67	not done
2nd reading	0.64	1.66	3.7	not done
3rd reading	0.62	1.64	3.68	not done
Average	0.568333	1.774	3.698
Standard deviation	0.0482413	0.121067	0.152521
Range	0.48 - 0.65	1.59 - 1.98	3.28 - 3.88
^ Measurements were made using a DensiCHEK™ Plus instrument, bioMérieux

## Sheet: Table S4
Table S4. Results of testing by NG-Test CARBA 5 and Carbapenem-resistant K.N.I.V.O. Detection K-Set results.
Strain	Species	CARBA5 LFA results by inoculum size (testing with lot A1)					CARBA5 LFA results by inoculum size (testing with lot A2)					KNIVO-LFA results by inoculum size (testing with lot B1)					KNIVO-LFA results by inoculum size (repeat testing with lot B1)
		L1	L2	L3	L4		L1	L2	L3	L4		L1	L2	L3	L4		L1	L2	L3	L4
SM01	Serratia nevei	-	-	-	N (++)		-	-	-	N (+)		-	-	-	N (w), O (w)					O (w)
SM04	Serratia clade 1	-	-	-	N (+)		-	-	-	N (+)		-	-	-	-
SM09	Serratia bockelmannii	-	-	-	N (++)		-	-	-	N (w)		-	-	-	N (w)					N (++), O (++)
SM21	Serratia ureilytica	-	-	-	N (+)		-	-	-	N (+)		-	-	-	-
SM24	Serratia nevei	-	-	-	N (+)		-	-	-	N (w)		-	-	-	N (w), O (w)					N (+), O (+)
SM29	Serratia clade 1	-	-	-	N (++)		-	-	-	N (++)		-	-	-	-
SM35	Serratia nevei	-	-	-	N (+)		-	-	-	N (++)		-	-	-	N (++), O (++)					N (+), O (+)
SM43	Serratia nematodiphila	-	-	-	-		-	-	-	-		-	-	-	-
SM59	Serratia clade 1	-	-	-	N (+)		-	-	-	N (+)		-	-	-	-
SM66	Serratia bockelmannii	-	-	-	-		-	-	-	-		-	-	-	-
MM04	Morganella morganii	-	-	-	-		-	-	-	-		-	-	-	N (w), O (w)					-
MM11	Morganella morganii	-	-	-	N (+)		-	-	-	N (++)		-	-	N (w), O (w)	N (+), O (+)				-	N (w), O (+)
MM12	Morganella morganii	-	-	-	N (w)		-	-	N (+)	N (w)		N (++), O (++)	N (++), O (++)	N (++), O (++)	N (++), O (++)		N (++), O (++)	N (++), O (++)	N (++), O (++)	N (++), O (++)
MM13	Morganella morganii	-	-	-	-		-	-	-	N (w)		-	-	-	N (w)					N (w)
MM35	Morganella morganii	-	-	-	N (w)		-	-	N (w)	N (+)		-	-	N (w), O (w)	N (++), O (++)				N (+), O (++)	N (++), O (++)
MM55	Morganella morganii	-	-	-	-		-	-	-	-		-	-	O (w)	N (+), O (+)				-	N (+), O (w)
MM56	Morganella morganii	-	-	-	N (+)		-	-	-	N (++)		-	-	-	N (w)					-
MM58	Morganella morganii	-	-	-	N (w)		-	-	-	N (+)		-	-	-	N (w)					-
MM64	Morganella morganii	-	-	-	-		-	-	-	-		N (+), O (+)	N (++), O (++)	N (++), O (++)	N (++), O (++)		N (+), O (+)	N (++), O (++)	N (++), O (++)	N (++), O (++)
MM65	Morganella morganii	-	-	-	N (+)		-	-	-	-		-	-	-	N (w)
EC04	Escherichia coli	-	-	-	-							-	-	-	-
EC25	Escherichia coli	-	-	-	-							-	-	-	-
KP15	Klebsiella pneumoniae	-	-	-	-							-	-	-	-
KP25	Klebsiella pneumoniae	-	-	-	-							-	-	N (+), O (++)	O (w)		N (w)	N (+)	N (+), O (+)	N (++), O (w)
PM23	Proteus mirabilis	-	-	-	-							-	-	-	-
PM82	Proteus mirabilis	-	-	-	-							-	-	-	-
EL06	Enterobacter roggenkampii	-	-	-	-							-	-	-	-
7570/NDM-5	Escherichia coli						N (++)	N (++)	N (++)	N (++)		N (++)	N (++)	N (++)	N (++)
7568/OXA-48	Klebsiella pneumoniae						O (++)	O (++)	O (++)	O (++)		O (++)	O (++)	O (++)	O (++)
ATCC 25922	Escherichia coli						-	-	-	-		-	-	-	-
a L1 to L4 represents four different inoculum sizes
b N, NDM; O, OXA-48. The intensity of the false positive bands: ++, similar intensity as the control band; +, the band can be readily read but less intense than the control band; w, faint band.
